# Supplementary material for: Predictors of prior HIV testing and acceptance of a community-based HIV test offer among male bar patrons in northern Tanzania
Source: PLOS Glob Public Health. 2024 Feb 26;4(2):e0002946. doi: 10.1371/journal.pgph.0002946 (PMC10896543; doi:10.1371/journal.pgph.0002946)
Supplement: S1 Data — (XLS) [file pgph.0002946.s001.xls]

## Sheet: Sheet1
gender	study_id	age	testing_last	testyesno	education_cat	married_cat	auditCat	concurrent_partner	priortest	gem_score	KQ_score	stigma_cat	wealth_score
Male [Kiume]	HB0060	51	No	Yes	Primary or less	Married, divorced, widowed	Low risk	No concurrent partners	Never tested	61	13	Any Stigma	2
Male [Kiume]	Hb0018	48	Yes	Yes	Primary or less	Married, divorced, widowed	Harmful Alcohol Use	No concurrent partners	Last test > 12 months ago	58	15	No stigma	1
Male [Kiume]	HB0186	32	Yes	Yes	Secondary or greater	Married, divorced, widowed	Harmful Alcohol Use	No concurrent partners	Last test <= 12 months	68	15	No stigma	4
Male [Kiume]	Hb105	41	Yes	Yes	Primary or less	Married, divorced, widowed	Harmful Alcohol Use	No concurrent partners	Last test > 12 months ago	44	13	Any Stigma	4
Male [Kiume]	Hb0107	38	Yes	Yes	Primary or less	Married, divorced, widowed	Harmful Alcohol Use	No concurrent partners	Last test > 12 months ago	57	15	Any Stigma	2
Male [Kiume]	Hb0109	45	Yes	Yes	Primary or less	Married, divorced, widowed	Harmful Alcohol Use	No concurrent partners	Last test > 12 months ago	53	12	No stigma	1
Male [Kiume]	Hb0115	30	Yes	No	Primary or less	Married, divorced, widowed	Low risk	No concurrent partners	Last test <= 12 months	66	14	No stigma	2
Male [Kiume]	Hb0111	38	Yes	Yes	Primary or less	Married, divorced, widowed	Harmful Alcohol Use	No concurrent partners	Last test > 12 months ago	60	16	No stigma	1
Male [Kiume]	Hb0113	27	No	Yes	Primary or less	Married, divorced, widowed	Harmful Alcohol Use	No concurrent partners	Never tested	42	13	Any Stigma	2
Male [Kiume]	Hb011 2	31	Yes	No	Secondary or greater	Never married	Harmful Alcohol Use	Concurrent partners	Last test > 12 months ago	70	16	No stigma	4
Male [Kiume]	Hb0114	74	Yes	Yes	Primary or less	Married, divorced, widowed	Harmful Alcohol Use	No concurrent partners	Last test > 12 months ago	56	8	Any Stigma	2
Male [Kiume]	Hb0110	44	Yes	Yes	Primary or less	Married, divorced, widowed	Low risk	Concurrent partners	Last test > 12 months ago	56	14	Any Stigma	4
Male [Kiume]	Hb0021	27	No	Yes	Primary or less	Never married	Low risk	No concurrent partners	Never tested	64	15	Any Stigma	1
Male [Kiume]	Hb0117	57	No	Yes	Primary or less	Married, divorced, widowed	Harmful Alcohol Use	No concurrent partners	Never tested	52	5	Any Stigma	2
Male [Kiume]	Hb0124	43	Yes	Yes	Secondary or greater	Married, divorced, widowed	Harmful Alcohol Use	No concurrent partners	Last test > 12 months ago	61	13	No stigma	4
Male [Kiume]	Hb0123	46	Yes	Yes	Primary or less	Married, divorced, widowed	Harmful Alcohol Use	No concurrent partners	Last test > 12 months ago	59	13	Any Stigma	3
Male [Kiume]	Hb0128	36	Yes	Yes	Primary or less	Married, divorced, widowed	Harmful Alcohol Use	No concurrent partners	Last test > 12 months ago	62	14	No stigma	1
Male [Kiume]	Hb0129	49	Yes	Yes	Primary or less	Married, divorced, widowed	Low risk	Concurrent partners	Last test > 12 months ago	47	12	No stigma	4
Male [Kiume]	Hb0126	50	No	Yes	Primary or less	Married, divorced, widowed	Harmful Alcohol Use	No concurrent partners	Never tested	60	15	No stigma	3
Male [Kiume]	Hb0119	43	No	Yes	Primary or less	Married, divorced, widowed	Harmful Alcohol Use	No concurrent partners	Never tested	64	13	Any Stigma	4
Male [Kiume]	Hb0120	59	No	Yes	Primary or less	Married, divorced, widowed	Harmful Alcohol Use	No concurrent partners	Never tested	64	13	Any Stigma	3
Male [Kiume]	Hb0122	55	Yes	Yes	Primary or less	Married, divorced, widowed	Low risk	Concurrent partners	Last test <= 12 months	58	15	Any Stigma	2
Male [Kiume]	Hb0121	25	No	Yes	Primary or less	Never married	Low risk	No concurrent partners	Never tested	61	6	Any Stigma	2
Male [Kiume]	Hb0022	49	Yes	Yes	Primary or less	Married, divorced, widowed	Harmful Alcohol Use	No concurrent partners	Last test > 12 months ago	64	14	Any Stigma	2
Male [Kiume]	Hb0143	44	No	Yes	Secondary or greater	Married, divorced, widowed	Harmful Alcohol Use	Concurrent partners	Never tested	60	13	No stigma	2
Male [Kiume]	Hb0141	28	No	Yes	Primary or less	Never married	Harmful Alcohol Use	No concurrent partners	Never tested	59	12	No stigma	2
Male [Kiume]	Hb0139	61	Yes	Yes	Primary or less	Married, divorced, widowed	Low risk	Concurrent partners	Last test > 12 months ago	63	14	No stigma	1
Male [Kiume]	Hb0131	31	Yes	Yes	Primary or less	Married, divorced, widowed	Harmful Alcohol Use	No concurrent partners	Last test > 12 months ago	67	14	No stigma	2
Male [Kiume]	Hb0134	33	No	Yes	Primary or less	Never married	Low risk	No concurrent partners	Never tested	50	8	No stigma	2
Male [Kiume]	Hb0140	43	Yes	Yes	Primary or less	Married, divorced, widowed	Low risk	No concurrent partners	Last test <= 12 months	57	14	Any Stigma	3
Male [Kiume]	Hb0136	31	Yes	Yes	Primary or less	Never married	Low risk	No concurrent partners	Last test > 12 months ago	67	14	Any Stigma	3
Male [Kiume]	Hb0142	67	Yes	Yes	Secondary or greater	Married, divorced, widowed	Harmful Alcohol Use	No concurrent partners	Last test <= 12 months	70	12	No stigma	4
Male [Kiume]	Hb0138	39	Yes	Yes	Secondary or greater	Married, divorced, widowed	Harmful Alcohol Use	No concurrent partners	Last test > 12 months ago	63	13	No stigma	3
Male [Kiume]	Hb0137	58	No	Yes	Primary or less	Married, divorced, widowed	Low risk	No concurrent partners	Never tested	52	11	No stigma	4
Male [Kiume]	Hb0030	37	Yes	Yes	Secondary or greater	Married, divorced, widowed	Harmful Alcohol Use	Concurrent partners	Last test > 12 months ago	59	12	No stigma	4
Male [Kiume]	Hb0149	70	No	Yes	Primary or less	Married, divorced, widowed	Harmful Alcohol Use	No concurrent partners	Never tested	56	13	Any Stigma	1
Male [Kiume]	Hb0156	26	No	Yes	Primary or less	Married, divorced, widowed	Low risk	No concurrent partners	Never tested	64	16	Any Stigma	1
Male [Kiume]	Hb0154	31	Yes	Yes	Primary or less	Married, divorced, widowed	Harmful Alcohol Use	No concurrent partners	Last test > 12 months ago	60	16	Any Stigma	1
Male [Kiume]	Hb0152	40	Yes	Yes	Primary or less	Married, divorced, widowed	Harmful Alcohol Use	Concurrent partners	Last test > 12 months ago	56	16	Any Stigma	2
Male [Kiume]	Hb0147	42	No	Yes	Secondary or greater	Married, divorced, widowed	Low risk	No concurrent partners	Never tested	52	12	Any Stigma	3
Male [Kiume]	Hb0144	58	No	Yes	Primary or less	Married, divorced, widowed	Low risk	No concurrent partners	Never tested	55	15	Any Stigma	3
Male [Kiume]	Hb0146	51	No	Yes	Primary or less	Married, divorced, widowed	Harmful Alcohol Use	No concurrent partners	Never tested	60	14	Any Stigma	4
Male [Kiume]	Hb0148	28	No	Yes	Primary or less	Married, divorced, widowed	Low risk	No concurrent partners	Never tested	63	11	No stigma	4
Male [Kiume]	Hb0163	51	Yes	Yes	Primary or less	Married, divorced, widowed	Harmful Alcohol Use	No concurrent partners	Last test > 12 months ago	52	11	Any Stigma	1
Male [Kiume]	Hb0162	62	Yes	Yes	Primary or less	Married, divorced, widowed	Harmful Alcohol Use	No concurrent partners	Last test <= 12 months	44	14	Any Stigma	1
Male [Kiume]	Hb0029	54	Yes	Yes	Secondary or greater	Married, divorced, widowed	Harmful Alcohol Use	No concurrent partners	Last test > 12 months ago	62	14	Any Stigma	4
Male [Kiume]	Hb0165	42	No	Yes	Primary or less	Married, divorced, widowed	Low risk	No concurrent partners	Never tested	70	9	No stigma	3
Male [Kiume]	Hb0164	24	No	Yes	Primary or less	Never married	Harmful Alcohol Use	No concurrent partners	Never tested	48	15	No stigma	2
Male [Kiume]	Hb0159	35	Yes	Yes	Primary or less	Married, divorced, widowed	Low risk	No concurrent partners	Last test > 12 months ago	60	10	No stigma	2
Male [Kiume]	Hb0170	36	Yes	Yes	Primary or less	Married, divorced, widowed	Low risk	No concurrent partners	Last test <= 12 months	64	12	No stigma	1
Male [Kiume]	Hb0168	40	Yes	Yes	Primary or less	Married, divorced, widowed	Harmful Alcohol Use	No concurrent partners	Last test > 12 months ago	63	16	No stigma	1
Male [Kiume]	Hb0166	52	Yes	Yes	Primary or less	Married, divorced, widowed	Harmful Alcohol Use	No concurrent partners	Last test > 12 months ago	60	13	No stigma	4
Male [Kiume]	Hb0172	35	No	Yes	Primary or less	Married, divorced, widowed	Harmful Alcohol Use	No concurrent partners	Never tested	62	10	No stigma	2
Male [Kiume]	Hb0174	40	No	Yes	Primary or less	Married, divorced, widowed	Harmful Alcohol Use	No concurrent partners	Never tested	56	12	Any Stigma	1
Male [Kiume]	Hb0176	24	No	Yes	Primary or less	Never married	Harmful Alcohol Use	Concurrent partners	Never tested	56	12	No stigma	1
Male [Kiume]	Hb0173	33	Yes	Yes	Primary or less	Married, divorced, widowed	Harmful Alcohol Use	Concurrent partners	Last test > 12 months ago	70	13	Any Stigma	1
Male [Kiume]	Hb0024	42	Yes	Yes	Primary or less	Married, divorced, widowed	Harmful Alcohol Use	No concurrent partners	Last test <= 12 months	62	16	Any Stigma	3
Male [Kiume]	Hb0177	61	Yes	Yes	Primary or less	Married, divorced, widowed	Low risk	No concurrent partners	Last test > 12 months ago	51	13	Any Stigma	1
Male [Kiume]	Hb0178	50	Yes	Yes	Primary or less	Married, divorced, widowed	Harmful Alcohol Use	No concurrent partners	Last test > 12 months ago	64	15	No stigma	2
Male [Kiume]	Hb0175	23	Yes	Yes	Primary or less	Never married	Harmful Alcohol Use	No concurrent partners	Last test > 12 months ago	62	14	Any Stigma	1
Male [Kiume]	Hb0180	77	No	Yes	Primary or less	Married, divorced, widowed	Harmful Alcohol Use	No concurrent partners	Never tested	48	3	Any Stigma	1
Male [Kiume]	Hb0181	30	Yes	Yes	Secondary or greater	Married, divorced, widowed	Low risk	No concurrent partners	Last test <= 12 months	58	16	No stigma	3
Male [Kiume]	Hb0179	45	No	No	Secondary or greater	Married, divorced, widowed	Harmful Alcohol Use	Concurrent partners	Never tested	62	15	No stigma	3
Male [Kiume]	Hb0183	28	Yes	Yes	Secondary or greater	Never married	Low risk	Concurrent partners	Last test <= 12 months	62	16	Any Stigma	4
Male [Kiume]	Hb0185	42	Yes	Yes	Primary or less	Married, divorced, widowed	Harmful Alcohol Use	No concurrent partners	Last test > 12 months ago	44	15	Any Stigma	1
Male [Kiume]	Hb0184	57	Yes	Yes	Primary or less	Married, divorced, widowed	Low risk	No concurrent partners	Last test > 12 months ago	56	14	No stigma	1
Male [Kiume]	Hb0187	28	Yes	Yes	Secondary or greater	Married, divorced, widowed	Low risk	No concurrent partners	Last test > 12 months ago	60	15	Any Stigma	4
Male [Kiume]	43	52	Yes	Yes	Primary or less	Married, divorced, widowed	Harmful Alcohol Use	Concurrent partners	Last test > 12 months ago	54	9	Any Stigma	1
Male [Kiume]	HB0198	58	Yes	Yes	Primary or less	Married, divorced, widowed	Low risk	No concurrent partners	Last test > 12 months ago	49	11	Any Stigma	1
Male [Kiume]	Hb0189	59	No	No	Primary or less	Married, divorced, widowed	Harmful Alcohol Use	No concurrent partners	Never tested	44	13	Any Stigma	2
Male [Kiume]	Hb0190	58	Yes	Yes	Primary or less	Married, divorced, widowed	Low risk	No concurrent partners	Last test <= 12 months	58	15	Any Stigma	4
Male [Kiume]	Hb0182	19	Yes	Yes	Primary or less	Never married	Low risk	No concurrent partners	Last test > 12 months ago	56	13	No stigma	1
Male [Kiume]	Hb0188	39	Yes	Yes	Primary or less	Married, divorced, widowed	Low risk	Concurrent partners	Last test <= 12 months	62	12	Any Stigma	2
Male [Kiume]	Hb0194	25	Yes	Yes	Secondary or greater	Never married	Low risk	Concurrent partners	Last test <= 12 months	64	13	Any Stigma	4
Male [Kiume]	Hb0191	47	Yes	Yes	Primary or less	Married, divorced, widowed	Harmful Alcohol Use	Concurrent partners	Last test <= 12 months	59	13	No stigma	2
Male [Kiume]	Hb0193	29	Yes	Yes	Primary or less	Married, divorced, widowed	Harmful Alcohol Use	Concurrent partners	Last test > 12 months ago	64	13	Any Stigma	3
Male [Kiume]	Hb0192	44	No	Yes	Primary or less	Married, divorced, widowed	Harmful Alcohol Use	No concurrent partners	Never tested	46	12	Any Stigma	4
Male [Kiume]	Hb0197	31	No	Yes	Primary or less	Married, divorced, widowed	Harmful Alcohol Use	No concurrent partners	Never tested	53	11	No stigma	1
Male [Kiume]	Hb0023	49	Yes	Yes	Primary or less	Married, divorced, widowed	Low risk	No concurrent partners	Last test <= 12 months	58	14	No stigma	3
Male [Kiume]	Hb0200	31	Yes	Yes	Secondary or greater	Married, divorced, widowed	Harmful Alcohol Use	No concurrent partners	Last test <= 12 months	58	14	Any Stigma	3
Male [Kiume]	Hb0202	48	Yes	Yes	Primary or less	Married, divorced, widowed	Harmful Alcohol Use	No concurrent partners	Last test <= 12 months	56	13	Any Stigma	3
Male [Kiume]	Hb0199	36	Yes	Yes	Primary or less	Married, divorced, widowed	Harmful Alcohol Use	Concurrent partners	Last test > 12 months ago	57	13	No stigma	1
Male [Kiume]	Hb0201	62	No	Yes	Primary or less	Married, divorced, widowed	Low risk	Concurrent partners	Never tested	46	12	Any Stigma	2
Male [Kiume]	Hb0195	45	Yes	Yes	Primary or less	Married, divorced, widowed	Harmful Alcohol Use	No concurrent partners	Last test > 12 months ago	48	14	Any Stigma	4
Male [Kiume]	Hb0196	44	Yes	Yes	Secondary or greater	Married, divorced, widowed	Low risk	No concurrent partners	Last test > 12 months ago	69	14	No stigma	3
Male [Kiume]	Hb0209	29	Yes	Yes	Primary or less	Never married	Harmful Alcohol Use	No concurrent partners	Last test > 12 months ago	46	13	Any Stigma	1
Male [Kiume]	Hb0212	35	Yes	Yes	Primary or less	Married, divorced, widowed	Harmful Alcohol Use	No concurrent partners	Last test <= 12 months	68	14	No stigma	4
Male [Kiume]	Hb00208	27	Yes	Yes	Primary or less	Never married	Harmful Alcohol Use	No concurrent partners	Last test <= 12 months	58	12	Any Stigma	3
Male [Kiume]	Hb0211	34	Yes	Yes	Primary or less	Never married	Low risk	No concurrent partners	Last test > 12 months ago	65	10	Any Stigma	3
Male [Kiume]	Hb0040	73	No	Yes	Primary or less	Married, divorced, widowed	Low risk	No concurrent partners	Never tested	56	12	Any Stigma	3
Male [Kiume]	Hb0207	53	Yes	No	Primary or less	Married, divorced, widowed	Low risk	No concurrent partners	Last test <= 12 months	54	9	Any Stigma	3
Male [Kiume]	Hb0206	44	Yes	No	Secondary or greater	Married, divorced, widowed	Low risk	No concurrent partners	Last test <= 12 months	64	14	Any Stigma	4
Male [Kiume]	Hb0203	59	Yes	Yes	Primary or less	Married, divorced, widowed	Low risk	No concurrent partners	Last test <= 12 months	62	14	No stigma	4
Male [Kiume]	Hb0205	52	Yes	Yes	Primary or less	Married, divorced, widowed	Harmful Alcohol Use	No concurrent partners	Last test > 12 months ago	68	13	Any Stigma	3
Male [Kiume]	Hb0204	36	Yes	Yes	Secondary or greater	Married, divorced, widowed	Harmful Alcohol Use	Concurrent partners	Last test > 12 months ago	54	11	No stigma	4
Male [Kiume]	Hb0213	50	Yes	Yes	Primary or less	Married, divorced, widowed	Low risk	No concurrent partners	Last test > 12 months ago	59	15	Any Stigma	4
Male [Kiume]	Hb0223	32	Yes	Yes	Secondary or greater	Never married	Harmful Alcohol Use	No concurrent partners	Last test <= 12 months	56	14	Any Stigma	1
Male [Kiume]	Hb0220	30	Yes	Yes	Primary or less	Never married	Harmful Alcohol Use	No concurrent partners	Last test > 12 months ago	56	13	Any Stigma	3
Male [Kiume]	Hb0221	57	Yes	No	Secondary or greater	Married, divorced, widowed	Low risk	No concurrent partners	Last test <= 12 months	66	12	No stigma	4
Male [Kiume]	Hb0216	59	No	Yes	Primary or less	Married, divorced, widowed	Harmful Alcohol Use	No concurrent partners	Never tested	70	13	No stigma	4
Male [Kiume]	Hb0031	19	No	Yes	Secondary or greater	Never married	Low risk	No concurrent partners	Never tested	48	14	Any Stigma	2
Male [Kiume]	Hb0217	55	Yes	Yes	Primary or less	Married, divorced, widowed	Harmful Alcohol Use	No concurrent partners	Last test > 12 months ago	64	13	Any Stigma	4
Male [Kiume]	Hb0225	50	Yes	Yes	Secondary or greater	Married, divorced, widowed	Harmful Alcohol Use	Concurrent partners	Last test <= 12 months	66	12	No stigma	4
Male [Kiume]	Hb0224	41	No	Yes	Primary or less	Married, divorced, widowed	Low risk	No concurrent partners	Never tested	66	11	No stigma	2
Male [Kiume]	Hb0219	76	Yes	Yes	Primary or less	Married, divorced, widowed	Low risk	No concurrent partners	Last test > 12 months ago	56	14	Any Stigma	2
Male [Kiume]	Hb0218	36	No	Yes	Primary or less	Never married	Harmful Alcohol Use	No concurrent partners	Never tested	62	14	Any Stigma	2
Male [Kiume]	Hb0215	41	Yes	Yes	Primary or less	Married, divorced, widowed	Low risk	No concurrent partners	Last test > 12 months ago	55	15	No stigma	3
Male [Kiume]	Hb0222	55	Yes	Yes	Secondary or greater	Married, divorced, widowed	Low risk	No concurrent partners	Last test <= 12 months	56	16	No stigma	3
Male [Kiume]	Hb0214	48	Yes	Yes	Primary or less	Never married	Low risk	No concurrent partners	Last test > 12 months ago	66	13	Any Stigma	4
Male [Kiume]	Hb0227	62	Yes	Yes	Primary or less	Married, divorced, widowed	Low risk	No concurrent partners	Last test > 12 months ago	46	12	Any Stigma	1
Male [Kiume]	Hb0233	50	No	Yes	Primary or less	Married, divorced, widowed	Low risk	No concurrent partners	Never tested	56	15	No stigma	3
Male [Kiume]	HB0056	48	Yes	Yes	Primary or less	Married, divorced, widowed	Harmful Alcohol Use	No concurrent partners	Last test <= 12 months	58	14	No stigma	1
Male [Kiume]	Hb0032	28	No	Yes	Primary or less	Married, divorced, widowed	Low risk	No concurrent partners	Never tested	62	14	Any Stigma	1
Male [Kiume]	Hb0228	20	No	Yes	Secondary or greater	Never married	Low risk	No concurrent partners	Never tested	64	14	No stigma	1
Male [Kiume]	Hb0231	27	Yes	Yes	Primary or less	Married, divorced, widowed	Harmful Alcohol Use	No concurrent partners	Last test > 12 months ago	66	15	Any Stigma	3
Male [Kiume]	Hb0229	45	Yes	Yes	Primary or less	Married, divorced, widowed	Low risk	No concurrent partners	Last test > 12 months ago	58	11	Any Stigma	1
Male [Kiume]	Hb0230	51	Yes	Yes	Primary or less	Married, divorced, widowed	Low risk	No concurrent partners	Last test > 12 months ago	62	16	No stigma	2
Male [Kiume]	Hb0235	43	Yes	No	Primary or less	Married, divorced, widowed	Harmful Alcohol Use	No concurrent partners	Last test > 12 months ago	56	16	Any Stigma	1
Male [Kiume]	Hb0234	57	Yes	No	Primary or less	Married, divorced, widowed	Low risk	No concurrent partners	Last test <= 12 months	54	9	Any Stigma	2
Male [Kiume]	Hb0232	39	Yes	Yes	Primary or less	Married, divorced, widowed	Low risk	No concurrent partners	Last test > 12 months ago	64	14	Any Stigma	2
Male [Kiume]	Hb0226	80	Yes	Yes	Primary or less	Married, divorced, widowed	Low risk	No concurrent partners	Last test > 12 months ago	58	13	Any Stigma	1
Male [Kiume]	Hb0237	45	Yes	No	Primary or less	Married, divorced, widowed	Harmful Alcohol Use	No concurrent partners	Last test > 12 months ago	50	17	Any Stigma	1
Male [Kiume]	Hb0242	39	Yes	Yes	Primary or less	Married, divorced, widowed	Low risk	No concurrent partners	Last test > 12 months ago	46	5	Any Stigma	4
Male [Kiume]	Hb0027	43	Yes	Yes	Primary or less	Married, divorced, widowed	Low risk	No concurrent partners	Last test > 12 months ago	62	16	Any Stigma	2
Male [Kiume]	Hb0236	46	Yes	No	Primary or less	Married, divorced, widowed	Low risk	No concurrent partners	Last test > 12 months ago	54	9	No stigma	2
Male [Kiume]	Hb0240	42	Yes	Yes	Primary or less	Married, divorced, widowed	Low risk	No concurrent partners	Last test <= 12 months	34	14	No stigma	4
Male [Kiume]	Hb0238	48	Yes	No	Primary or less	Married, divorced, widowed	Low risk	No concurrent partners	Last test > 12 months ago	52	13	No stigma	1
Male [Kiume]	HB0241	33	Yes	Yes	Primary or less	Married, divorced, widowed	Harmful Alcohol Use	No concurrent partners	Last test > 12 months ago	59	14	Any Stigma	3
Male [Kiume]	Hb0243	40	Yes	Yes	Primary or less	Married, divorced, widowed	Harmful Alcohol Use	No concurrent partners	Last test > 12 months ago	66	13	No stigma	1
Male [Kiume]	HB0210	30	Yes	Yes	Secondary or greater	Never married	Harmful Alcohol Use	No concurrent partners	Last test > 12 months ago	65	14	No stigma	4
Male [Kiume]	HB0239	42	No	Yes	Primary or less	Married, divorced, widowed	Low risk	No concurrent partners	Never tested	38	12	Any Stigma	1
Male [Kiume]	Hb0260	65	Yes	Yes	Primary or less	Married, divorced, widowed	Low risk	No concurrent partners	Last test > 12 months ago	62	17	No stigma	4
Male [Kiume]	Hb0253	46	No	Yes	Primary or less	Married, divorced, widowed	Harmful Alcohol Use	Concurrent partners	Never tested	64	14	No stigma	4
Male [Kiume]	Hb0256	44	Yes	Yes	Primary or less	Married, divorced, widowed	Harmful Alcohol Use	No concurrent partners	Last test > 12 months ago	60	16	No stigma	1
Male [Kiume]	Hb0041	39	Yes	Yes	Primary or less	Married, divorced, widowed	Harmful Alcohol Use	No concurrent partners	Last test > 12 months ago	68	15	No stigma	3
Male [Kiume]	Hb0255	40	Yes	Yes	Primary or less	Married, divorced, widowed	Harmful Alcohol Use	No concurrent partners	Last test > 12 months ago	62	17	No stigma	3
Male [Kiume]	Hb0257	33	No	Yes	Primary or less	Never married	Low risk	No concurrent partners	Never tested	50	14	No stigma	3
Male [Kiume]	Hb0250	46	Yes	Yes	Primary or less	Married, divorced, widowed	Harmful Alcohol Use	No concurrent partners	Last test <= 12 months	59	14	No stigma	2
Male [Kiume]	Hb0248	48	Yes	Yes	Primary or less	Married, divorced, widowed	Harmful Alcohol Use	No concurrent partners	Last test <= 12 months	44	11	Any Stigma	2
Male [Kiume]	Hb0259	48	No	Yes	Primary or less	Married, divorced, widowed	Harmful Alcohol Use	No concurrent partners	Never tested	59	11	Any Stigma	3
Male [Kiume]	Hb0246	61	No	Yes	Primary or less	Married, divorced, widowed	Harmful Alcohol Use	No concurrent partners	Never tested	66	14	No stigma	3
Male [Kiume]	Hb0258	62	Yes	Yes	Primary or less	Married, divorced, widowed	Harmful Alcohol Use	No concurrent partners	Last test > 12 months ago	56	15	Any Stigma	1
Male [Kiume]	Hb0254	40	Yes	No	Primary or less	Married, divorced, widowed	Harmful Alcohol Use	No concurrent partners	Last test <= 12 months	44	14	Any Stigma	2
Male [Kiume]	Hb0262	41	Yes	Yes	Primary or less	Married, divorced, widowed	Harmful Alcohol Use	No concurrent partners	Last test > 12 months ago	52	13	Any Stigma	2
Male [Kiume]	Hb0261	40	Yes	Yes	Primary or less	Never married	Harmful Alcohol Use	No concurrent partners	Last test > 12 months ago	54	15	No stigma	3
Male [Kiume]	Hb0048	20	Yes	Yes	Secondary or greater	Never married	Low risk	No concurrent partners	Last test > 12 months ago	64	17	No stigma	4
Male [Kiume]	HB0249	25	Yes	Yes	Primary or less	Married, divorced, widowed	Low risk	No concurrent partners	Last test <= 12 months	50	15	No stigma	4
Male [Kiume]	HB0245	76	Yes	Yes	Primary or less	Married, divorced, widowed	Low risk	No concurrent partners	Last test > 12 months ago	48	7	Any Stigma	2
Male [Kiume]	HB0244	49	No	Yes	Primary or less	Married, divorced, widowed	Harmful Alcohol Use	No concurrent partners	Never tested	61	8	Any Stigma	1
Male [Kiume]	HB0247	58	Yes	Yes	Secondary or greater	Married, divorced, widowed	Harmful Alcohol Use	No concurrent partners	Last test > 12 months ago	50	15	Any Stigma	3
Male [Kiume]	HB0252	49	Yes	Yes	Primary or less	Married, divorced, widowed	Low risk	No concurrent partners	Last test <= 12 months	44	14	Any Stigma	1
Male [Kiume]	Hb0269	27	Yes	Yes	Secondary or greater	Never married	Harmful Alcohol Use	Concurrent partners	Last test <= 12 months	50	14	Any Stigma	4
Male [Kiume]	HB0251	25	Yes	No	Secondary or greater	Never married	Harmful Alcohol Use	No concurrent partners	Last test <= 12 months	44	14	No stigma	4
Male [Kiume]	Hb0268	31	Yes	Yes	Primary or less	Never married	Harmful Alcohol Use	No concurrent partners	Last test > 12 months ago	52	11	Any Stigma	4
Male [Kiume]	Hb0272	61	Yes	Yes	Primary or less	Married, divorced, widowed	Harmful Alcohol Use	No concurrent partners	Last test > 12 months ago	48	13	No stigma	2
Male [Kiume]	Hb0265	39	No	Yes	Primary or less	Married, divorced, widowed	Low risk	Concurrent partners	Never tested	52	14	Any Stigma	2
Male [Kiume]	Hb0044	28	No	Yes	Primary or less	Married, divorced, widowed	Low risk	No concurrent partners	Never tested	50	13	Any Stigma	1
Male [Kiume]	Hb0270	58	No	Yes	Primary or less	Married, divorced, widowed	Low risk	No concurrent partners	Never tested	50	12	Any Stigma	3
Male [Kiume]	Hb0267	59	Yes	No	Primary or less	Married, divorced, widowed	Low risk	No concurrent partners	Last test <= 12 months	61	13	No stigma	3
Male [Kiume]	Hb0266	49	No	Yes	Primary or less	Married, divorced, widowed	Harmful Alcohol Use	No concurrent partners	Never tested	57	12	Any Stigma	2
Male [Kiume]	Hb0271	38	Yes	No	Primary or less	Married, divorced, widowed	Harmful Alcohol Use	No concurrent partners	Last test <= 12 months	60	16	Any Stigma	3
Male [Kiume]	Hb0263	69	Yes	No	Secondary or greater	Married, divorced, widowed	Harmful Alcohol Use	No concurrent partners	Last test > 12 months ago	64	15	Any Stigma	4
Male [Kiume]	Hb0273	37	No	Yes	Primary or less	Married, divorced, widowed	Harmful Alcohol Use	No concurrent partners	Never tested	58	13	Any Stigma	2
Male [Kiume]	Hb0274	24	Yes	Yes	Primary or less	Never married	Low risk	No concurrent partners	Last test > 12 months ago	48	11	Any Stigma	3
Male [Kiume]	Hb0264	43	Yes	Yes	Primary or less	Married, divorced, widowed	Harmful Alcohol Use	Concurrent partners	Last test > 12 months ago	45	13	Any Stigma	3
Male [Kiume]	Hb0276	43	Yes	Yes	Primary or less	Married, divorced, widowed	Harmful Alcohol Use	No concurrent partners	Last test <= 12 months	62	14	No stigma	2
Male [Kiume]	Hb0275	53	Yes	Yes	Primary or less	Married, divorced, widowed	Low risk	No concurrent partners	Last test > 12 months ago	62	14	Any Stigma	4
Male [Kiume]	Hb0052	42	Yes	Yes	Primary or less	Married, divorced, widowed	Low risk	No concurrent partners	Last test > 12 months ago	56	13	No stigma	1
Male [Kiume]	Hb0277	32	Yes	Yes	Primary or less	Married, divorced, widowed	Harmful Alcohol Use	No concurrent partners	Last test <= 12 months	60	12	No stigma	3
Male [Kiume]	Hb0278	60	No	Yes	Primary or less	Married, divorced, widowed	Low risk	No concurrent partners	Never tested	56	8	Any Stigma	3
Male [Kiume]	Hb0279	47	Yes	Yes	Primary or less	Married, divorced, widowed	Harmful Alcohol Use	No concurrent partners	Last test > 12 months ago	60	14	Any Stigma	2
Male [Kiume]	Hb0280	59	Yes	Yes	Primary or less	Married, divorced, widowed	Harmful Alcohol Use	No concurrent partners	Last test <= 12 months	50	12	No stigma	3
Male [Kiume]	Hb0281	23	Yes	Yes	Primary or less	Never married	Low risk	No concurrent partners	Last test > 12 months ago	56	11	Any Stigma	2
Male [Kiume]	Hb0282	23	Yes	Yes	Primary or less	Never married	Low risk	No concurrent partners	Last test > 12 months ago	44	13	No stigma	3
Male [Kiume]	Hb0284	41	Yes	Yes	Secondary or greater	Married, divorced, widowed	Harmful Alcohol Use	No concurrent partners	Last test > 12 months ago	58	11	No stigma	3
Male [Kiume]	Hb0283	46	Yes	Yes	Primary or less	Married, divorced, widowed	Harmful Alcohol Use	No concurrent partners	Last test <= 12 months	56	14	Any Stigma	4
Male [Kiume]	Hb0287	62	No	Yes	Primary or less	Married, divorced, widowed	Low risk	No concurrent partners	Never tested	46	13	No stigma	1
Male [Kiume]	Hb0285	45	No	Yes	Primary or less	Married, divorced, widowed	Low risk	No concurrent partners	Never tested	56	10	Any Stigma	1
Male [Kiume]	Hb0053	66	Yes	No	Secondary or greater	Married, divorced, widowed	Harmful Alcohol Use	No concurrent partners	Last test <= 12 months	55	13	Any Stigma	4
Male [Kiume]	Hb0286	52	Yes	No	Primary or less	Married, divorced, widowed	Low risk	No concurrent partners	Last test <= 12 months	64	14	Any Stigma	3
Male [Kiume]	Hb0288	58	Yes	Yes	Primary or less	Married, divorced, widowed	Low risk	Concurrent partners	Last test > 12 months ago	58	12	Any Stigma	1
Male [Kiume]	Hb0290	33	Yes	Yes	Primary or less	Never married	Harmful Alcohol Use	No concurrent partners	Last test > 12 months ago	54	14	Any Stigma	1
Male [Kiume]	Hb0291	25	No	Yes	Primary or less	Never married	Harmful Alcohol Use	No concurrent partners	Never tested	50	16	Any Stigma	1
Male [Kiume]	Hb0289	26	Yes	Yes	Primary or less	Married, divorced, widowed	Harmful Alcohol Use	No concurrent partners	Last test > 12 months ago	58	15	No stigma	1
Male [Kiume]	Hb0295	67	Yes	Yes	Primary or less	Married, divorced, widowed	Low risk	No concurrent partners	Last test > 12 months ago	55	13	No stigma	2
Male [Kiume]	Hb0293	67	No	Yes	Primary or less	Married, divorced, widowed	Harmful Alcohol Use	No concurrent partners	Never tested	50	15	Any Stigma	2
Male [Kiume]	Hb0292	26	No	Yes	Primary or less	Married, divorced, widowed	Low risk	No concurrent partners	Never tested	58	14	Any Stigma	4
Male [Kiume]	Hb0297	62	Yes	Yes	Primary or less	Married, divorced, widowed	Low risk	No concurrent partners	Last test > 12 months ago	56	15	No stigma	4
Male [Kiume]	Hb0296	42	No	Yes	Primary or less	Married, divorced, widowed	Low risk	No concurrent partners	Never tested	52	10	Any Stigma	1
Male [Kiume]	Hb0046	35	Yes	Yes	Primary or less	Married, divorced, widowed	Harmful Alcohol Use	Concurrent partners	Last test <= 12 months	50	16	No stigma	4
Male [Kiume]	Hb0294	32	Yes	No	Secondary or greater	Married, divorced, widowed	Harmful Alcohol Use	No concurrent partners	Last test > 12 months ago	68	14	No stigma	4
Male [Kiume]	Hb0310	19	No	Yes	Primary or less	Never married	Low risk	No concurrent partners	Never tested	54	15	No stigma	1
Male [Kiume]	Hb0298	61	No	Yes	Primary or less	Married, divorced, widowed	Harmful Alcohol Use	No concurrent partners	Never tested	56	13	Any Stigma	1
Male [Kiume]	Hb0299	27	Yes	Yes	Secondary or greater	Never married	Low risk	No concurrent partners	Last test <= 12 months	62	10	Any Stigma	2
Male [Kiume]	Hb0306	56	Yes	Yes	Primary or less	Married, divorced, widowed	Low risk	No concurrent partners	Last test > 12 months ago	48	17	No stigma	3
Male [Kiume]	Hb0301	63	Yes	Yes	Primary or less	Married, divorced, widowed	Harmful Alcohol Use	No concurrent partners	Last test <= 12 months	48	15	Any Stigma	4
Male [Kiume]	Hb0309	38	Yes	No	Secondary or greater	Married, divorced, widowed	Low risk	No concurrent partners	Last test > 12 months ago	64	13	No stigma	4
Male [Kiume]	Hb0300	29	Yes	Yes	Secondary or greater	Married, divorced, widowed	Low risk	No concurrent partners	Last test <= 12 months	60	14	Any Stigma	3
Male [Kiume]	Hb0303	19	No	Yes	Primary or less	Never married	Low risk	No concurrent partners	Never tested	46	14	Any Stigma	2
Male [Kiume]	HB0302	36	Yes	Yes	Secondary or greater	Married, divorced, widowed	Low risk	No concurrent partners	Last test > 12 months ago	59	14	Any Stigma	4
Male [Kiume]	Hb0047	46	Yes	Yes	Primary or less	Married, divorced, widowed	Harmful Alcohol Use	Concurrent partners	Last test <= 12 months	58	14	Any Stigma	2
Male [Kiume]	HB0304	29	Yes	Yes	Primary or less	Married, divorced, widowed	Low risk	No concurrent partners	Last test > 12 months ago	63	17	Any Stigma	3
Male [Kiume]	HB0305	34	Yes	Yes	Primary or less	Married, divorced, widowed	Low risk	No concurrent partners	Last test > 12 months ago	67	8	No stigma	3
Male [Kiume]	HB0308	51	Yes	No	Primary or less	Married, divorced, widowed	Low risk	No concurrent partners	Last test > 12 months ago	64	8	Any Stigma	2
Male [Kiume]	HB0307	48	Yes	Yes	Secondary or greater	Married, divorced, widowed	Low risk	No concurrent partners	Last test > 12 months ago	55	8	Any Stigma	4
Male [Kiume]	HB0330	30	Yes	Yes	Primary or less	Married, divorced, widowed	Low risk	No concurrent partners	Last test <= 12 months	58	16	Any Stigma	4
Male [Kiume]	Hb0315	72	Yes	Yes	Primary or less	Married, divorced, widowed	Harmful Alcohol Use	No concurrent partners	Last test > 12 months ago	58	14	No stigma	3
Male [Kiume]	Hb0311	58	Yes	Yes	Primary or less	Married, divorced, widowed	Low risk	No concurrent partners	Last test > 12 months ago	54	14	No stigma	2
Male [Kiume]	Hb0316	38	Yes	Yes	Primary or less	Married, divorced, widowed	Low risk	No concurrent partners	Last test > 12 months ago	56	17	No stigma	4
Male [Kiume]	Hb0313	52	Yes	Yes	Primary or less	Married, divorced, widowed	Harmful Alcohol Use	Concurrent partners	Last test > 12 months ago	50	15	Any Stigma	2
Male [Kiume]	Hb0314	45	Yes	Yes	Primary or less	Married, divorced, widowed	Harmful Alcohol Use	No concurrent partners	Last test > 12 months ago	57	13	Any Stigma	1
Male [Kiume]	Hb0054	38	Yes	Yes	Primary or less	Married, divorced, widowed	Harmful Alcohol Use	No concurrent partners	Last test > 12 months ago	65	12	Any Stigma	3
Male [Kiume]	Hb031 2	46	Yes	No	Primary or less	Married, divorced, widowed	Harmful Alcohol Use	No concurrent partners	Last test > 12 months ago	52	17	No stigma	1
Male [Kiume]	Hb0317	38	No	Yes	Primary or less	Never married	Harmful Alcohol Use	No concurrent partners	Never tested	50	13	No stigma	1
Male [Kiume]	Hb0322	54	Yes	Yes	Primary or less	Married, divorced, widowed	Harmful Alcohol Use	No concurrent partners	Last test > 12 months ago	60	14	Any Stigma	2
Male [Kiume]	Hb0324	45	Yes	No	Secondary or greater	Married, divorced, widowed	Low risk	No concurrent partners	Last test <= 12 months	62	17	Any Stigma	4
Male [Kiume]	Hb0323	55	No	Yes	Primary or less	Married, divorced, widowed	Harmful Alcohol Use	No concurrent partners	Never tested	50	15	Any Stigma	1
Male [Kiume]	Hb0319	57	Yes	Yes	Primary or less	Married, divorced, widowed	Low risk	No concurrent partners	Last test > 12 months ago	62	16	No stigma	3
Male [Kiume]	Hb0318	24	Yes	Yes	Secondary or greater	Never married	Low risk	No concurrent partners	Last test > 12 months ago	62	13	Any Stigma	2
Male [Kiume]	Hb0321	47	Yes	Yes	Primary or less	Married, divorced, widowed	Harmful Alcohol Use	Concurrent partners	Last test > 12 months ago	48	14	Any Stigma	3
Male [Kiume]	Hb0326	45	Yes	Yes	Secondary or greater	Married, divorced, widowed	Harmful Alcohol Use	No concurrent partners	Last test > 12 months ago	64	10	No stigma	4
Male [Kiume]	Hb0325	45	No	Yes	Primary or less	Married, divorced, widowed	Harmful Alcohol Use	No concurrent partners	Never tested	64	14	No stigma	1
Male [Kiume]	HB0058	27	Yes	Yes	Primary or less	Never married	Low risk	No concurrent partners	Last test > 12 months ago	52	15	No stigma	3
Male [Kiume]	Hb0049	28	No	No	Primary or less	Never married	Low risk	No concurrent partners	Never tested	48	9	Any Stigma	2
Male [Kiume]	Hb0320	26	Yes	Yes	Primary or less	Never married	Low risk	No concurrent partners	Last test > 12 months ago	61	14	No stigma	1
Male [Kiume]	Hb0332	36	Yes	Yes	Secondary or greater	Never married	Harmful Alcohol Use	Concurrent partners	Last test <= 12 months	56	14	Any Stigma	3
Male [Kiume]	Hb0333	29	Yes	Yes	Primary or less	Never married	Harmful Alcohol Use	No concurrent partners	Last test <= 12 months	54	17	Any Stigma	1
Male [Kiume]	Hb0329	33	No	Yes	Primary or less	Married, divorced, widowed	Harmful Alcohol Use	Concurrent partners	Never tested	44	16	Any Stigma	3
Male [Kiume]	Hb0326	35	No	Yes	Primary or less	Never married	Low risk	No concurrent partners	Never tested	64	14	No stigma	1
Male [Kiume]	Hb0334	29	No	Yes	Secondary or greater	Married, divorced, widowed	Low risk	No concurrent partners	Never tested	62	17	No stigma	4
Male [Kiume]	Hb0335	47	Yes	Yes	Primary or less	Married, divorced, widowed	Harmful Alcohol Use	No concurrent partners	Last test <= 12 months	56	17	Any Stigma	3
Male [Kiume]	Hb0327	34	Yes	Yes	Primary or less	Never married	Harmful Alcohol Use	Concurrent partners	Last test > 12 months ago	62	13	Any Stigma	3
Male [Kiume]	Hb0331	32	Yes	Yes	Secondary or greater	Married, divorced, widowed	Low risk	No concurrent partners	Last test <= 12 months	60	16	No stigma	4
Male [Kiume]	Hb0338	55	Yes	Yes	Primary or less	Married, divorced, widowed	Harmful Alcohol Use	No concurrent partners	Last test <= 12 months	64	17	No stigma	4
Male [Kiume]	Hb0051	40	Yes	Yes	Primary or less	Married, divorced, widowed	Harmful Alcohol Use	Concurrent partners	Last test > 12 months ago	60	17	No stigma	2
Male [Kiume]	Hb0343	37	Yes	No	Secondary or greater	Married, divorced, widowed	Harmful Alcohol Use	No concurrent partners	Last test <= 12 months	66	15	No stigma	4
Male [Kiume]	Hb0339	35	Yes	Yes	Primary or less	Never married	Low risk	Concurrent partners	Last test <= 12 months	50	16	Any Stigma	3
Male [Kiume]	Hb0342	27	Yes	Yes	Primary or less	Never married	Harmful Alcohol Use	No concurrent partners	Last test > 12 months ago	60	15	Any Stigma	4
Male [Kiume]	Hb0341	44	Yes	Yes	Primary or less	Never married	Harmful Alcohol Use	No concurrent partners	Last test <= 12 months	54	16	Any Stigma	4
Male [Kiume]	Hb0337	43	No	Yes	Secondary or greater	Married, divorced, widowed	Harmful Alcohol Use	No concurrent partners	Never tested	64	16	No stigma	4
Male [Kiume]	Hb0340	50	Yes	Yes	Primary or less	Married, divorced, widowed	Harmful Alcohol Use	No concurrent partners	Last test > 12 months ago	46	13	No stigma	4
Male [Kiume]	Hb0336	43	Yes	Yes	Primary or less	Married, divorced, widowed	Low risk	Concurrent partners	Last test > 12 months ago	60	13	Any Stigma	2
Male [Kiume]	Hb0344	41	Yes	Yes	Primary or less	Married, divorced, widowed	Harmful Alcohol Use	No concurrent partners	Last test <= 12 months	66	16	Any Stigma	4
Male [Kiume]	Hb0345	38	Yes	Yes	Primary or less	Married, divorced, widowed	Low risk	No concurrent partners	Last test > 12 months ago	70	14	No stigma	4
Male [Kiume]	Hb0353	27	No	Yes	Primary or less	Never married	Harmful Alcohol Use	No concurrent partners	Never tested	55	17	Any Stigma	2
Male [Kiume]	Hb0055	51	Yes	Yes	Secondary or greater	Married, divorced, widowed	Harmful Alcohol Use	No concurrent partners	Last test <= 12 months	64	15	No stigma	2
Male [Kiume]	Hb0349	44	No	Yes	Primary or less	Married, divorced, widowed	Low risk	No concurrent partners	Never tested	50	15	Any Stigma	1
Male [Kiume]	Hb0351	29	Yes	Yes	Primary or less	Married, divorced, widowed	Harmful Alcohol Use	No concurrent partners	Last test > 12 months ago	42	14	No stigma	3
Male [Kiume]	Hb0352	33	Yes	Yes	Primary or less	Married, divorced, widowed	Harmful Alcohol Use	No concurrent partners	Last test > 12 months ago	66	13	No stigma	1
Male [Kiume]	Hb0347	34	Yes	Yes	Secondary or greater	Married, divorced, widowed	Low risk	Concurrent partners	Last test > 12 months ago	66	13	Any Stigma	4
Male [Kiume]	Hb0348	50	Yes	Yes	Primary or less	Married, divorced, widowed	Low risk	No concurrent partners	Last test > 12 months ago	56	15	Any Stigma	4
Male [Kiume]	Hb0346	51	Yes	Yes	Primary or less	Married, divorced, widowed	Low risk	Concurrent partners	Last test <= 12 months	48	15	Any Stigma	1
Male [Kiume]	Hb0350	32	Yes	No	Primary or less	Married, divorced, widowed	Harmful Alcohol Use	No concurrent partners	Last test > 12 months ago	65	13	No stigma	2
Male [Kiume]	Hb0358	33	Yes	Yes	Primary or less	Married, divorced, widowed	Harmful Alcohol Use	No concurrent partners	Last test > 12 months ago	60	15	Any Stigma	3
Male [Kiume]	Hb0366	30	Yes	Yes	Primary or less	Married, divorced, widowed	Harmful Alcohol Use	No concurrent partners	Last test > 12 months ago	50	14	Any Stigma	2
Male [Kiume]	Hb0362	34	Yes	Yes	Primary or less	Never married	Low risk	No concurrent partners	Last test > 12 months ago	66	14	No stigma	4
Male [Kiume]	Hb0061	26	Yes	No	Primary or less	Married, divorced, widowed	Low risk	No concurrent partners	Last test <= 12 months	58	15	No stigma	3
Male [Kiume]	Hb0356	36	Yes	Yes	Primary or less	Married, divorced, widowed	Harmful Alcohol Use	No concurrent partners	Last test > 12 months ago	64	17	No stigma	3
Male [Kiume]	Hb0363	46	Yes	Yes	Primary or less	Married, divorced, widowed	Harmful Alcohol Use	No concurrent partners	Last test > 12 months ago	66	15	Any Stigma	3
Male [Kiume]	Hb0355	29	No	Yes	Primary or less	Never married	Harmful Alcohol Use	No concurrent partners	Never tested	48	13	Any Stigma	2
Male [Kiume]	Hb0360	58	Yes	Yes	Primary or less	Married, divorced, widowed	Harmful Alcohol Use	No concurrent partners	Last test > 12 months ago	49	15	Any Stigma	1
Male [Kiume]	Hb0361	42	Yes	Yes	Primary or less	Married, divorced, widowed	Harmful Alcohol Use	No concurrent partners	Last test > 12 months ago	48	13	Any Stigma	1
Male [Kiume]	Hb0357	44	Yes	Yes	Primary or less	Married, divorced, widowed	Harmful Alcohol Use	No concurrent partners	Last test <= 12 months	62	15	No stigma	1
Male [Kiume]	Hb0354	25	Yes	Yes	Primary or less	Never married	Low risk	No concurrent partners	Last test > 12 months ago	53	16	No stigma	2
Male [Kiume]	Hb0358	76	Yes	No	Secondary or greater	Married, divorced, widowed	Low risk	No concurrent partners	Last test <= 12 months	54	14	Any Stigma	4
Male [Kiume]	Hb0364	53	No	Yes	Primary or less	Married, divorced, widowed	Low risk	No concurrent partners	Never tested	43	11	Any Stigma	3
Male [Kiume]	Hb0369	30	Yes	Yes	Primary or less	Married, divorced, widowed	Low risk	No concurrent partners	Last test > 12 months ago	63	13	Any Stigma	3
Male [Kiume]	Hb0059	45	Yes	Yes	Primary or less	Married, divorced, widowed	Low risk	No concurrent partners	Last test > 12 months ago	52	14	Any Stigma	2
Male [Kiume]	HB0365	33	Yes	Yes	Primary or less	Never married	Low risk	Concurrent partners	Last test > 12 months ago	49	12	No stigma	3
Male [Kiume]	HB0367	52	Yes	No	Primary or less	Married, divorced, widowed	Harmful Alcohol Use	No concurrent partners	Last test > 12 months ago	57	14	Any Stigma	1
Male [Kiume]	HB0368	26	Yes	Yes	Secondary or greater	Never married	Harmful Alcohol Use	No concurrent partners	Last test <= 12 months	57	13	No stigma	3
Male [Kiume]	Hb0057	55	Yes	Yes	Primary or less	Married, divorced, widowed	Harmful Alcohol Use	No concurrent partners	Last test <= 12 months	45	14	Any Stigma	4
Male [Kiume]	Hb0070	37	Yes	Yes	Primary or less	Married, divorced, widowed	Harmful Alcohol Use	No concurrent partners	Last test <= 12 months	46	13	Any Stigma	4
Male [Kiume]	Hb0069	48	No	Yes	Primary or less	Married, divorced, widowed	Harmful Alcohol Use	No concurrent partners	Never tested	56	15	Any Stigma	1
Male [Kiume]	Hb0066	26	Yes	Yes	Primary or less	Never married	Low risk	Concurrent partners	Last test > 12 months ago	58	14	Any Stigma	3
Male [Kiume]	Hb0068	39	Yes	Yes	Primary or less	Married, divorced, widowed	Harmful Alcohol Use	No concurrent partners	Last test > 12 months ago	52	15	Any Stigma	1
Male [Kiume]	HB0045	31	Yes	Yes	Primary or less	Married, divorced, widowed	Harmful Alcohol Use	No concurrent partners	Last test <= 12 months	40	16	Any Stigma	3
Male [Kiume]	Hb0067	35	Yes	Yes	Primary or less	Married, divorced, widowed	Harmful Alcohol Use	No concurrent partners	Last test <= 12 months	59	8	Any Stigma	2
Male [Kiume]	Hb0072	39	Yes	Yes	Primary or less	Married, divorced, widowed	Low risk	No concurrent partners	Last test > 12 months ago	54	13	No stigma	2
Male [Kiume]	Hb0075	32	Yes	Yes	Primary or less	Married, divorced, widowed	Harmful Alcohol Use	No concurrent partners	Last test <= 12 months	60	16	Any Stigma	3
Male [Kiume]	Hb0071	45	Yes	Yes	Primary or less	Married, divorced, widowed	Low risk	No concurrent partners	Last test <= 12 months	63	12	No stigma	1
Male [Kiume]	Hb0074	56	No	Yes	Primary or less	Married, divorced, widowed	Harmful Alcohol Use	No concurrent partners	Never tested	64	15	No stigma	3
Male [Kiume]	Hb0073	33	No	Yes	Primary or less	Married, divorced, widowed	Low risk	No concurrent partners	Never tested	50	12	No stigma	1
Male [Kiume]	Hb0076	45	No	Yes	Primary or less	Married, divorced, widowed	Harmful Alcohol Use	No concurrent partners	Never tested	50	16	No stigma	2
Male [Kiume]	Hb0065	27	Yes	Yes	Primary or less	Married, divorced, widowed	Low risk	No concurrent partners	Last test <= 12 months	60	14	No stigma	1
Male [Kiume]	Hb0064	19	Yes	No	Primary or less	Never married	Low risk	Concurrent partners	Last test > 12 months ago	60	15	Any Stigma	2
Male [Kiume]	Hb0063	46	Yes	No	Secondary or greater	Married, divorced, widowed	Harmful Alcohol Use	No concurrent partners	Last test > 12 months ago	67	14	No stigma	1
Male [Kiume]	HB0045	40	Yes	Yes	Secondary or greater	Married, divorced, widowed	Harmful Alcohol Use	No concurrent partners	Last test <= 12 months	53	15	No stigma	4
Male [Kiume]	Hb0062	42	Yes	Yes	Primary or less	Married, divorced, widowed	Harmful Alcohol Use	No concurrent partners	Last test > 12 months ago	56	12	Any Stigma	1
Male [Kiume]	Hb0077	55	No	Yes	Primary or less	Married, divorced, widowed	Harmful Alcohol Use	No concurrent partners	Never tested	68	15	No stigma	1
Male [Kiume]	Hb0080	51	No	Yes	Primary or less	Married, divorced, widowed	Harmful Alcohol Use	No concurrent partners	Never tested	64	13	Any Stigma	1
Male [Kiume]	Hb0078	26	No	Yes	Primary or less	Never married	Harmful Alcohol Use	No concurrent partners	Never tested	68	13	Any Stigma	3
Male [Kiume]	HB0081	29	Yes	Yes	Primary or less	Married, divorced, widowed	Harmful Alcohol Use	No concurrent partners	Last test > 12 months ago	48	10	Any Stigma	1
Male [Kiume]	HB0079	50	No	Yes	Primary or less	Never married	Harmful Alcohol Use	No concurrent partners	Never tested	47	12	Any Stigma	1
Male [Kiume]	HB0085	37	Yes	Yes	Primary or less	Married, divorced, widowed	Harmful Alcohol Use	No concurrent partners	Last test <= 12 months	60	12	Any Stigma	3
Male [Kiume]	Hb0093	49	Yes	Yes	Primary or less	Married, divorced, widowed	Low risk	No concurrent partners	Last test > 12 months ago	65	13	No stigma	3
Male [Kiume]	Hb0087	34	Yes	Yes	Primary or less	Married, divorced, widowed	Low risk	No concurrent partners	Last test <= 12 months	68	16	No stigma	4
Male [Kiume]	Hb0089	29	Yes	Yes	Primary or less	Never married	Harmful Alcohol Use	No concurrent partners	Last test <= 12 months	60	13	No stigma	2
Male [Kiume]	HB0028	28	No	No	Secondary or greater	Married, divorced, widowed	Low risk	No concurrent partners	Never tested	62	11	No stigma	4
Male [Kiume]	Hb0083	46	Yes	Yes	Primary or less	Married, divorced, widowed	Harmful Alcohol Use	No concurrent partners	Last test > 12 months ago	54	7	Any Stigma	2
Male [Kiume]	Hb0088	43	Yes	No	Primary or less	Married, divorced, widowed	Harmful Alcohol Use	No concurrent partners	Last test <= 12 months	64	16	Any Stigma	1
Male [Kiume]	Hb0091	65	No	Yes	Primary or less	Married, divorced, widowed	Harmful Alcohol Use	No concurrent partners	Never tested	64	15	No stigma	2
Male [Kiume]	Hb0090	25	Yes	Yes	Primary or less	Never married	Harmful Alcohol Use	No concurrent partners	Last test > 12 months ago	67	14	No stigma	3
Male [Kiume]	Hb0092	29	Yes	Yes	Secondary or greater	Married, divorced, widowed	Low risk	No concurrent partners	Last test <= 12 months	64	15	Any Stigma	2
Male [Kiume]	Hb0086	45	Yes	Yes	Primary or less	Married, divorced, widowed	Low risk	No concurrent partners	Last test <= 12 months	54	12	No stigma	1
Male [Kiume]	Hb0084	30	Yes	Yes	Primary or less	Married, divorced, widowed	Harmful Alcohol Use	No concurrent partners	Last test <= 12 months	52	16	Any Stigma	4
Male [Kiume]	Hb0094	45	Yes	No	Secondary or greater	Married, divorced, widowed	Low risk	No concurrent partners	Last test <= 12 months	61	15	No stigma	4
Male [Kiume]	Hb0096	19	No	Yes	Primary or less	Never married	Harmful Alcohol Use	No concurrent partners	Never tested	57	14	No stigma	3
Male [Kiume]	Hb0097	23	No	Yes	Primary or less	Never married	Low risk	No concurrent partners	Never tested	62	15	Any Stigma	3
Male [Kiume]	HB0037	48	Yes	Yes	Primary or less	Married, divorced, widowed	Harmful Alcohol Use	No concurrent partners	Last test <= 12 months	48	12	No stigma	3
Male [Kiume]	Hb0098	35	No	No	Primary or less	Married, divorced, widowed	Harmful Alcohol Use	No concurrent partners	Never tested	64	17	No stigma	1
Male [Kiume]	Htb0095	24	No	Yes	Primary or less	Never married	Low risk	Concurrent partners	Never tested	52	13	Any Stigma	2
Male [Kiume]	HB0108	32	Yes	Yes	Primary or less	Married, divorced, widowed	Harmful Alcohol Use	No concurrent partners	Last test <= 12 months	62	7	No stigma	2
Male [Kiume]	HB0106	32	Yes	Yes	Primary or less	Married, divorced, widowed	Harmful Alcohol Use	No concurrent partners	Last test <= 12 months	54	11	No stigma	4
Male [Kiume]	HB0104	39	Yes	Yes	Primary or less	Married, divorced, widowed	Harmful Alcohol Use	No concurrent partners	Last test > 12 months ago	50	14	No stigma	3
Male [Kiume]	HB0116	30	Yes	Yes	Primary or less	Never married	Low risk	No concurrent partners	Last test > 12 months ago	48	14	Any Stigma	3
Male [Kiume]	HB0118	46	No	Yes	Primary or less	Married, divorced, widowed	Low risk	No concurrent partners	Never tested	61	3	Any Stigma	1
Male [Kiume]	HB0127	32	Yes	Yes	Primary or less	Never married	Low risk	No concurrent partners	Last test <= 12 months	64	17	Any Stigma	1
Male [Kiume]	HB0125	34	Yes	No	Secondary or greater	Married, divorced, widowed	Harmful Alcohol Use	No concurrent partners	Last test > 12 months ago	70	18	No stigma	4
Male [Kiume]	HB0132	36	Yes	Yes	Secondary or greater	Married, divorced, widowed	Harmful Alcohol Use	No concurrent partners	Last test > 12 months ago	59	11	No stigma	4
Male [Kiume]	Hb0017	26	No	No	Secondary or greater	Married, divorced, widowed	Low risk	No concurrent partners	Never tested	70	11	Any Stigma	1
Male [Kiume]	HB0130	31	Yes	Yes	Secondary or greater	Married, divorced, widowed	Low risk	No concurrent partners	Last test <= 12 months	50	12	No stigma	4
Male [Kiume]	HB0133	41	Yes	Yes	Primary or less	Married, divorced, widowed	Harmful Alcohol Use	No concurrent partners	Last test <= 12 months	51	12	Any Stigma	3
Male [Kiume]	Hb102	33	No	Yes	Primary or less	Married, divorced, widowed	Low risk	No concurrent partners	Never tested	53	5	Any Stigma	1
Male [Kiume]	Hb0099	58	Yes	Yes	Primary or less	Married, divorced, widowed	Harmful Alcohol Use	No concurrent partners	Last test <= 12 months	60	9	Any Stigma	1
Male [Kiume]	Hb101	48	Yes	Yes	Primary or less	Married, divorced, widowed	Harmful Alcohol Use	Concurrent partners	Last test <= 12 months	54	13	Any Stigma	3
Male [Kiume]	Hb100	72	No	Yes	Primary or less	Married, divorced, widowed	Harmful Alcohol Use	No concurrent partners	Never tested	58	14	Any Stigma	1
Male [Kiume]	Hb103	47	No	Yes	Primary or less	Married, divorced, widowed	Harmful Alcohol Use	No concurrent partners	Never tested	54	10	Any Stigma	4
Male [Kiume]	HB0145	41	Yes	Yes	Primary or less	Married, divorced, widowed	Harmful Alcohol Use	No concurrent partners	Last test > 12 months ago	66	15	Any Stigma	2
Male [Kiume]	HB0151	35	Yes	Yes	Secondary or greater	Married, divorced, widowed	Harmful Alcohol Use	No concurrent partners	Last test > 12 months ago	60	8	No stigma	3
Male [Kiume]	HB0155	23	No	Yes	Secondary or greater	Married, divorced, widowed	Harmful Alcohol Use	No concurrent partners	Never tested	49	15	No stigma	2
Male [Kiume]	Hb0019	36	Yes	Yes	Primary or less	Married, divorced, widowed	Harmful Alcohol Use	Concurrent partners	Last test <= 12 months	42	13	Any Stigma	2
Male [Kiume]	HB0153	22	Yes	Yes	Secondary or greater	Married, divorced, widowed	Low risk	No concurrent partners	Last test <= 12 months	60	11	No stigma	3
Male [Kiume]	HB0135	60	Yes	Yes	Primary or less	Married, divorced, widowed	Harmful Alcohol Use	No concurrent partners	Last test > 12 months ago	45	8	Any Stigma	3
Male [Kiume]	HB0150	48	No	Yes	Primary or less	Married, divorced, widowed	Low risk	No concurrent partners	Never tested	51	13	Any Stigma	1
Male [Kiume]	Hb0161	43	Yes	Yes	Primary or less	Married, divorced, widowed	Low risk	No concurrent partners	Last test > 12 months ago	54	14	No stigma	3
Male [Kiume]	HB0167	50	Yes	Yes	Primary or less	Married, divorced, widowed	Harmful Alcohol Use	No concurrent partners	Last test > 12 months ago	52	10	No stigma	1
Male [Kiume]	HB0169	46	Yes	Yes	Primary or less	Married, divorced, widowed	Harmful Alcohol Use	No concurrent partners	Last test > 12 months ago	36	12	Any Stigma	1
Male [Kiume]	HB0171	38	Yes	Yes	Primary or less	Married, divorced, widowed	Low risk	No concurrent partners	Last test <= 12 months	66	12	Any Stigma	3
Male [Kiume]	HB0157	19	Yes	Yes	Secondary or greater	Married, divorced, widowed	Low risk	No concurrent partners	Last test <= 12 months	58	14	Any Stigma	2
Male [Kiume]	HB0158	39	Yes	Yes	Primary or less	Married, divorced, widowed	Low risk	No concurrent partners	Last test > 12 months ago	41	11	No stigma	3
Male [Kiume]	Hb0160	51	No	Yes	Primary or less	Married, divorced, widowed	Harmful Alcohol Use	No concurrent partners	Never tested	46	11	Any Stigma	1
Male [Kiume]	B0001	64	No	Yes	Primary or less	Married, divorced, widowed	Low risk	No concurrent partners	Never tested	54	8	Any Stigma	1
Male [Kiume]	HB0012	34	Yes	No	Primary or less	Married, divorced, widowed	Harmful Alcohol Use	No concurrent partners	Last test <= 12 months	50	14	Any Stigma	1
Male [Kiume]	HB0025	36	No	Yes	Primary or less	Married, divorced, widowed	Harmful Alcohol Use	No concurrent partners	Never tested	64	14	No stigma	3
Male [Kiume]	HB0034	41	Yes	Yes	Primary or less	Married, divorced, widowed	Harmful Alcohol Use	No concurrent partners	Last test > 12 months ago	62	15	No stigma	4
Male [Kiume]	HB0038	50	Yes	Yes	Primary or less	Married, divorced, widowed	Harmful Alcohol Use	No concurrent partners	Last test > 12 months ago	64	15	Any Stigma	4
Male [Kiume]	HB0042	48	No	Yes	Primary or less	Married, divorced, widowed	Harmful Alcohol Use	No concurrent partners	Never tested	52	13	No stigma	1
Male [Kiume]	HB0003	35	No	Yes	Primary or less	Married, divorced, widowed	Harmful Alcohol Use	No concurrent partners	Never tested	45	13	No stigma	2
Male [Kiume]	HB0006	46	No	No	Primary or less	Married, divorced, widowed	Low risk	No concurrent partners	Never tested	57	14	No stigma	3
Male [Kiume]	HB0013	58	Yes	No	Secondary or greater	Married, divorced, widowed	Harmful Alcohol Use	No concurrent partners	Last test > 12 months ago	71	12	Any Stigma	2
Male [Kiume]	HB0020	25	Yes	No	Secondary or greater	Never married	Low risk	No concurrent partners	Last test <= 12 months	59	9	No stigma	4
Male [Kiume]	HB0026	63	Yes	Yes	Primary or less	Married, divorced, widowed	Low risk	No concurrent partners	Last test > 12 months ago	45	10	Any Stigma	4
Male [Kiume]	B0002	36	Yes	No	Primary or less	Married, divorced, widowed	Harmful Alcohol Use	No concurrent partners	Last test > 12 months ago	52	11	Any Stigma	1
Male [Kiume]	HB0033	48	Yes	No	Primary or less	Married, divorced, widowed	Low risk	No concurrent partners	Last test <= 12 months	58	12	Any Stigma	4
Male [Kiume]	HB0035	65	Yes	Yes	Primary or less	Married, divorced, widowed	Harmful Alcohol Use	No concurrent partners	Last test > 12 months ago	46	10	No stigma	4
Male [Kiume]	HB0036	40	No	Yes	Primary or less	Married, divorced, widowed	Harmful Alcohol Use	No concurrent partners	Never tested	60	13	Any Stigma	4
Male [Kiume]	HB0039	38	No	Yes	Primary or less	Married, divorced, widowed	Harmful Alcohol Use	No concurrent partners	Never tested	57	8	No stigma	2
Male [Kiume]	HB0041	38	Yes	Yes	Primary or less	Married, divorced, widowed	Harmful Alcohol Use	No concurrent partners	Last test > 12 months ago	38	10	Any Stigma	1
Male [Kiume]	B0005	41	Yes	Yes	Primary or less	Married, divorced, widowed	Harmful Alcohol Use	No concurrent partners	Last test > 12 months ago	66	10	No stigma	1
Male [Kiume]	B0010	32	No	Yes	Primary or less	Married, divorced, widowed	Harmful Alcohol Use	No concurrent partners	Never tested	50	15	Any Stigma	2
Male [Kiume]	B0015	68	No	Yes	Primary or less	Married, divorced, widowed	Low risk	No concurrent partners	Never tested	58	10	Any Stigma	1
Male [Kiume]	HB 0011	51	Yes	Yes	Primary or less	Married, divorced, widowed	Harmful Alcohol Use	No concurrent partners	Last test <= 12 months	53	13	No stigma	2
Male [Kiume]	HB0007	28	Yes	Yes	Secondary or greater	Never married	Low risk	Concurrent partners	Last test > 12 months ago	61	10	Any Stigma	4
Male [Kiume]	HB0008	20	No	Yes	Secondary or greater	Never married	Low risk	No concurrent partners	Never tested	56	10	Any Stigma	4
Male [Kiume]	HB0009	82	Yes	No	Secondary or greater	Married, divorced, widowed	Low risk	No concurrent partners	Last test <= 12 months	57	11	Any Stigma	2
