# Supplementary material for: Predictors of prior HIV testing and acceptance of a community-based HIV test offer among male bar patrons in northern Tanzania
Source: PLOS Glob Public Health. 2024 Feb 26;4(2):e0002946. doi: 10.1371/journal.pgph.0002946 (PMC10896543; doi:10.1371/journal.pgph.0002946)
Supplement: S2 File — (XLSX) [file pgph.0002946.s003.xlsx]

## Sheet: survey
type	name	label	hint	constraint	constraint message	repeat_count	relevant	required	required message	calculation	appearance
start	start
today	today
deviceid	deviceid
simserial	simserial
text	surveyor_id	Please enter the surveyor's initials [Tafadhali Andika vifupisho vya majina ya mtafiti].						yes
select_one sex	gender	What is the gender of the participant [Mshiriki ana jinsia gani]?	Instructions: Select one [Maelekezo: Chagua moja]					yes
text	hh_id	Please enter the subject's study ID [Tafadhali ingiza nambari ya utambulisho ya utafiti wa anaefanyiwa utafiti].						yes
note		Section 1. General Subject Information [Taarifa za jumla za anaefanyiwa utafiti]
integer	age	What is your age in years [Una miaka mingapi]?	Instruction: Age in completed years [Maelekezo: Umri katika miaka iliyo kamili]	.>=18	This person cannot be less than 18 years old			yes
date	dob	What is your date of birth [Ulizaliwa tarehe ngapi]?									no-calendar
select_one district	district	In which district do you live [Unaishi wilaya gani]?	Instructions: Select one [Maelekezo: Chagua moja]					yes
text	district_other	You selected "Other" on the previous question, please specify which district you live in [Umechagua “nyingine” katika swali lililopita, tafadhali taja wilaya unayoishi] ?					selected(${district},'other')	yes
text	ward	In which ward do you live [Unaishi kata gani]?	Instructions: Enter 99 if unknown					yes
text	village	In which village do you live [Unaishi kijiji gani]?	Instructions: Enter 99 if unknown					yes
select_one education	education	What is the highest level of education you have completed [Kipi kiwango chako cha juu cha elimu]?	Instructions: Select one [Maelekezo: Chagua moja]					yes
select_one married	married	What is your marital status [Hali yako ya ndoa ikoje]?	Instructions: Select one [Maelekezo: Chagua moja]					yes
select_one religion	religion	What is your religion [Dini yako]?	Instructions: Select one [Maelekezo: Chagua moja]					yes
text	religion_other	You selected "Other" on the previous question, please specify the other religion [Umechagua “nyingine” katika swali lililopita, tafadhali taja dini hiyo]?					selected(${religion},'other')	yes
text	religion_christianity_other	You selected "Other" on the previous question, please specify your denomination of Christianity [Umechagua “nyingine” katika swali lililopita, tafadhali taja dhehebu lako]?					selected(${religion},'otherdenomination')	yes
select_one occupation	occupation	What is your main occupation [Kazi yako kuu ni nini hasa]?	Instructions: Select one [Maelekezo: Chagua moja]					yes
text	occupation_other	You selected "Other" on the previous question, please specify your occupation [Umechagua “nyingine” katika swali lililopita, tafadhali taja kazi yako]?					selected(${occupation},'other')	yes
note		Section 2. International Wealth Index [Kielelezo cha ukwasi cha kimataifa]
select_one watersource	wealth_watersource	What is the main source of water used for drinking by members of your household [Nini chanzo kikuu cha maji ya kunywa kinachotumiwa na familia yako]?	Instructions: Select one [Maelekezo: Chagua moja]					yes
text	wealth_watersource_other	You selected "Other" on the previous question, please specify [Umechagua “nyingine” katika swali lililopita, tafadhali taja]?					selected(${wealth_watersource},'other')	yes
select_one toilet	wealth_toilet	What kind of toilet facility do member of your household usually use [Aina gani ya choo watu wa familia yako hutumia]?	Instructions: Select one [Maelekezo: Chagua moja]					yes
text	wealth_toilet_other	You selected "Other" on the previous question, please specify [Umechagua “nyingine” katika swali lililopita, tafadhali taja]?					selected(${wealth_toilet},'other')	yes
integer	wealth_rooms	How many sleeping rooms are located in your household [Kuna vyumba vingapi vya kulala katika nyumba yako]?	Instructions: Select one [Maelekezo: Chagua moja]					yes
select_one floor	wealth_floor	What is the main floor material of your household [Sakafu ya nyumba yako imetengenezwa kwa kutumia nini]?	Instructions: Select one [Maelekezo: Chagua moja]					yes
text	wealth_floor_other	You selected "Other" on the previous question, please specify [Umechagua “nyingine” katika swali lililopita, tafadhali taja]?					selected(${wealth_floor},'other')	yes
select_one yesno	wealth_electricity	Does your household have access to electricity [Nyumba yako imeunganishwa na umeme]?	Instructions: Select one [Maelekezo: Chagua moja]					yes
select_one yesno	wealth_television	Do you own a television [Unamiliki runinga]?	Instructions: Select one [Maelekezo: Chagua moja]					yes
select_one yesno	wealth_refrigerator	Do you own a refrigerator [Unamiliki jokofu]?	Instructions: Select one [Maelekezo: Chagua moja]					yes
select_one yesno	wealth_phone	Do you own a mobile phone [Unamiliki simu ya mkononi]?	Instructions: Select one [Maelekezo: Chagua moja]					yes
select_one yesno	wealth_car	Do you own a car [Je, unamiliki gari]?	Instructions: Select one [Maelekezo: Chagua moja]					yes
select_one yesno	wealth_bicycle	Do you own a bicycle [Unamiliki baiskeli]?	Instructions: Select one [Maelekezo: Chagua moja]					yes
select_multiple expensiveutensils	wealth_utensils_expensive	Do you own any of the items listed below [Je, unamiliki kitu chochote kati ya vilivyoorodheshwa hapa chini]?	Instructions: Select multiple [Maelekezo: Unaweza kuchagua jibu zaidi ya moja]	not(selected(.,'none') and count-selected(.) >1)	You cannot select "None of the Above" and select other answers			yes
select_multiple cheaputensils	wealth_utensils_cheap	Do you own any of the items listed below [Je, unamiliki kitu chochote kati ya vilivyoorodheshwa hapa chini]?	Instructions: Select multiple [Maelekezo: Unaweza kuchagua jibu zaidi ya moja]	not(selected(.,'none') and count-selected(.) >1)	You cannot select "None of the Above" and select other answers			yes
note		Section 3. HIV Testing Attitudes [Mitazamo juu ya upimaji VVU]
select_one yesno	attitude_offered_knowsite	Do you know at least one place where you could get an HIV test [Je unafahamu angalau sehemu moja ambako unaweza kupima VVU]?						yes
select_one yesno	attitude_prefersite	Think of all the HIV testing sites that you are aware of, among these sites, is there one testing site in which you would go to get an HIV test [Fikiri juu ya vituo vyote vya kupima VVU unavyovifahamu, kati ya vituo hivi, kuna kituo kimojawapo unachoweza kwenda kupima VVU]?					selected(${attitude_offered_knowsite},'yes')	yes
select_one prefertestsite	attitude_prefersite_reason	What is your reason for testing at this location [Nini sababu yako ya kupima katika eneo hili]?					selected(${attitude_prefersite},'yes')	yes
text	attitude_prefersite_reason_other	You selected "Other" on the previous question, please specify [Umechagua “nyingine” katika swali lililopita, tafadhali taja]?					selected(${attitude_prefersite_reason},'other')	yes
select_one yesno	attitude_notprefersite	Think of all the HIV testing sites that you are aware of, among these sites, is there one testing site in which you would NOT Go to get an HIV test [Fikiri juu ya vituo vyote vya kupima VVU unavyovifahamu, kati ya vituo hivi, je, kuna kituo kimoja ambacho hutothubutu kwenda kupima VVU]?					selected(${attitude_offered_knowsite},'yes')	yes
select_one notprefertestsite	attitude_notprefersite_reason	What is your reason for not testing at this location [Nini sababu yako ya kutopima katika sehemu hii]?					selected(${attitude_notprefersite},'yes')	yes
text	attitude_notprefersite_reason_other	You selected "Other" on the previous question, please specify [Umechagua “nyingine” katika swali lililopita, tafadhali taja]?					selected(${attitude_notprefersite_reason},'other')	yes
select_one yesno	attitude_hometesting	If HIV testing was offered at home, and a counselor came to your home to offer you counseling and testing, would you agree to test [Kama upimaji wa VVU ungekuwa unatolewa nyumbani, na mshauri angekuja nyumbani kwako kukupa nasaha na kupima, ungekubali kupima]?						yes
select_one weekdays	attitude_daytotest	On which day of the week, Saturday throught Friday, would you prefer to do HIV testing [Ni siku gani ya wiki kuanzia Jumamosi hadi Ijumaa ungependelea kufanya kipimo cha VVU]?						yes
select_one hours	attitude_hourstotest	At what time of the day would you prefer to test [Ni wakati gani ungependelea kupima]?	Instructions: Do not show the respondent the answer. Choose the answer that best fits their answer.					yes
select_one timetotest	attitude_timeneeded	How much time do you think it takes to get an HIV test, from the moment you enter a testing place until you are finished [Unadhani inachukua muda gani kufanya kipimo cha VVU tangu unapoingia sehemu ya kupimia mpaka utakapomaliza]?						yes
integer	attitude_timeneeded_minutes	How many minutes do you think it takes to get an HIV test from the moment you enter a testing place until you are finished [Unadhani inachukua dakika ngapi kupata kipimo cha VVU tangu unapoingia sehemu ya kupimia mpaka utakapomaliza]?					selected(${attitude_timeneeded},'below_hour')	yes
integer	attitude_timeneeded_hours	How many hours do you think it takes to get an HIV test from the moment you enter a testing place until you are finished [Unadhani inachukua masaa mangapi kupata kipimo cha VVU tangu unapoingia sehemu ya kupimia mpaka utakapomaliza]?					selected(${attitude_timeneeded},'above_hour')	yes
select_one testwithwho	attitude_testwithwho	Would you prefer to get tested for HIV alone or together with someone else [Je, ungependa kufanya kipimo cha VVU peke yako ama pamoja na mtu mwingine]?						yes
select_one testwithwhom	attitude_testwithwho_whom	With whom would you prefer to test with [Ungependa kufanya kipimo chako na nani]?					selected(${attitude_testwithwho},'someone_else')	yes
text	attitude_testwithwho_whom_other	You selected "Other" on the previous question, please specify [Umechagua “nyingine” katika swali lililopita, tafadhali taja]?					selected(${attitude_testwithwho_whom},'other')	yes
select_one difficulttotest	attitude_difficult	Do you find it difficult to get an HIV test, and if so, what do you think is the biggest barrier preventing you from getting an HIV test [Je, unapata taabu kupima VVU? Kama ndivyo, unadhani ni kikwazo kipi kikubwa kinachokuzuia kupima VVU]?	Instructions: Do not show the respondent the answer. Choose the answer that best fits their answer.					yes
text	attitude_difficult_other	You selected "Other" on the previous question, please specify [Umechagua “nyingine” katika swali lililopita, tafadhali taja]?					selected(${attitude_difficult},'other')	yes
note		Section 4. Alcohol Use (AUDIT) [Matumizi ya kileo]
select_one audit1	auditQ1	Q1. How often do you have a drink containing alcohol [Ni mara ngapi umetumia kinywaji chenye kilevi]?						yes
begin group	audit_q2and3	Audit Questions 2 and 3					not(selected(${auditQ1},'never'))
select_one audit2	auditQ2	Q2. How many drinks containing alcohol do you have on a typical day when you are drinking [Ni vinywaji vingapi vyenye kilevi ambavyo kwa kawaida unavinywa wakati unapoenda kunywa]?						yes
select_one audit_3_to_8	auditQ3	Q3. How often do you have six or more drinks on one occasion [Ni mara ngapi unakunywa vinywaji sita ama zaidi kwa wakati mmoja]?						yes
begin group	audit_q4to8	Audit Questions 4 through 8					not(selected(${auditQ2},'1or2') and selected(${auditQ3},'never'))
select_one audit_3_to_8	auditQ4	Q4. How often during the past year have you found that you were not able to stop drinking once you had started [Ni mara ngapi kwa mwaka uliopita uligundua kuwa huwezi kuacha kunywa tangu uanze]?						yes
select_one audit_3_to_8	auditQ5	Q5. How often during the past year have you failed to do what was normally expected from you because of drinking [Ni mara ngapi ndani ya mwaka uliopita ulishindwa kufanya kile kilichotarajiwa kutoka kwako kwa sababu ya ulevi]?						yes
select_one audit_3_to_8	auditQ6	Q6. How often during the past year have you needed a first drink in the morning to get yourself going after a heavy drinking session [Ni mara ngapi ndani ya mwaka uliopita ulihitaji pombe kama kinywaji chako cha kwanza wakati wa asubuhi ili uweze kuendelea na shughuli zako baada ya kunywa sana pombe siku iliyotangulia]?						yes
select_one audit_3_to_8	auditQ7	Q7. How often during the past year have you had a feeling of guilt or remorse after drinking [Ni mara ngapi ndani ya mwaka uliopita ulijihisi mwenye makosa ama kujuta baada ya kunywa]?						yes
select_one audit_3_to_8	auditQ8	Q8. How often during the past year have you been unable to remember what happened the night before because you had been drinking [Ni mara ngapi ndani ya mwaka uliopita ulishindwa kukumbuka kilichotokea usiku wa siku iliyopita kwa sababu ulikuwa unakunywa pombe]?						yes
end group
end group
select_one audit_9_to_10	auditQ9	Q9. Have you or someone else been injured as a result of your drinking [Je umeshawahi kujeruhiwa ama kumjeruhi mtu tokana na unywaji wako]?						yes
select_one audit_9_to_10	auditQ10	Q10. Has a relative, a friend, a doctor or another health worker been concerned about your drinking or suggested you cut down [Je, kuna ndugu, rafiki, daktari ama mhudumu wa afya amepatwa na wasiwasi tokana na unywaji wako na amekushauri kupunguza]?						yes
note		Section 5. HIV Testing History [Historia ya upimaji VVU]
select_one yesno	testing_last	Have you ever had an HIV test [Ulishawahi kupima VVU]?	Instructions: Select one [Maelekezo: Chagua moja]					yes
begin group	testing_onetime	Last HIV Test					selected(${testing_last},'yes')
select_one timeframe2	testing_when_last	How long ago was your last HIV test?
integer	testing_when_days_last	How many days ago did this occur [Siku ngapi zimepita tangu hili kutokea]?	Instructions: The participant can approximate [Maelekezo: Mshiriki anaweza kukadiria].	.<8	If greater than 7 days, record in weeks, months, or years as appropriate.		selected(${testing_when_last},'days')	yes
integer	testing_when_weeks_last	How many weeks ago did this occur [Wiki ngapi zimepita tangu hili kutokea]?	Instructions: The participant can approximate [Maelekezo: Mshiriki anaweza kukadiria].	.<5	If greater than 4 weeks, record in months or years as appropriate.		selected(${testing_when_last},'weeks')	yes
integer	testing_when_months_last	How many months ago did this occur [Miezi mingapi imepita tangu hili kutokea]?	Instructions: The participant can approximate [Maelekezo: Mshiriki anaweza kukadiria].	.<13	If greater than 12 months, record in years.		selected(${testing_when_last},'months')	yes
integer	testing_when_years_last	How many years ago did this occur [Miaka mingapi imepita tangu hili kutokea]?	Instructions: The participant can approximate [Maelekezo: Mshiriki anaweza kukadiria].				selected(${testing_when_last},'years')	yes
select_one testreason	testing_reason_last	The last time you were tested for HIV, what was your reason for testing [Nini ilikuwa sababu ya kupima VVU ulipopima kwa mara ya mwish]?	Instructions: Do not show the respondent the answer. Choose the answer that best fits their answer.					yes
text	testing_reason_last_other	You selected "Other" on the previous question, please specify [Umechagua “nyingine” katika swali lililopita, tafadhali taja]?					selected(${testing_reason_last},'other')	yes
select_one whosuggested	testing_whosuggested_last	Who required/suggested that you get a HIV test [Nani alikwambia/ alishauri ukapime VVU]?	Instructions: Select one [Maelekezo: Chagua moja]				selected(${testing_reason_last},'suggested')	yes
text	testing_whosuggested_other_last	You selected "Other" on the previous question, please specify [Umechagua “nyingine” katika swali lililopita, tafadhali taja]?					selected(${testing_whosuggested_last},'other')	yes
select_one location	testing_location_last	Where did you go to get your last HIV test [Ulikwenda wapi kupima kipimo cha VVU kwa mara ya mwisho]?	Instructions: Select one [Maelekezo: Chagua moja]					yes
text	testing_location_other_last	You selected "Other" on the previous question, please specify [Umechagua “nyingine” katika swali lililopita, tafadhali taja]?					selected(${testing_location_last},'other')	yes
select_one result	testing_result_last	What was the result of your last HIV test [Matokeo ya kipimo cha VVU cha mara ya mwisho yalikuaje]?	Instructions: Select one [Maelekezo: Chagua moja]					yes
select_one dkresult	testing_result_dkresult_last	What was the reason for not knowing the result of your last HIV test [Nini ilikuwa sababu ya kutojua matokeo ya VVU katika kipimo ulichofanya kwa mara ya mwisho]?	Instructions: Do not show the respondent the answer. Choose the answer that best fits their answer.				selected(${testing_result_last},'dk')	yes
text	testing_result_dkresult_other_last	You selected "Other" on the previous question, please specify [Umechagua “nyingine” katika swali lililopita, tafadhali taja]?					selected(${testing_result_dkresult_last},'other')	yes
end group
select_one accuracy	testing_accuracy	In your opinion, how accurate are HIV tests [Kwa maoni yako, matokeo ya vipimo vya VVU yana usahihi kwa kiwango gani]?	Instructions: Select one [Maelekezo: Chagua moja]
select_one yesnodk	testing_everoffered	Have you ever been offered an HIV test [Ulishawahi kushawashiwa kufanyiwa kipimo cha VVU]?	Instructions: Select one [Maelekezo: Chagua moja]				selected(${testing_last},'no')	yes
integer	testing_numtimes	In your life, how many times have you tested for HIV [Katika maisha yako, ni mara ngapi umepima VVU]?	Instruction: The participant can approximate.				selected(${testing_last},'yes')	yes
select_one nevertested	testing_nevertested	What are the main reasons you have never been tested for HIV [Zipi sababu kuu zinazokufanya wewe kutowahi kupima VVU]?	Instructions: Do not show the respondent the answer. Choose the answer that best fits their answer.				selected(${testing_last},'no')	yes
text	testing_nevertested_other	You selected "Other" on the previous question, please specify [Umechagua “nyingine” katika swali lililopita, tafadhali taja]?					selected(${testing_nevertested},'other')	yes
note		Section 6. HIV Stigma (Based on Kalichman 9-question scale)
select_one stigma	stigma1	Q1. People who have HIV/AIDS are dirty [Watu wenye VVU/UKIMWI ni wachafu].	Instructions: Select one [Maelekezo: Chagua moja]					yes
select_one stigma	stigma2	Q2. People who have HIV/AIDS are cursed [Watu wenye VVU/UKIMWI wamelaaniwa].	Instructions: Select one [Maelekezo: Chagua moja]					yes
select_one stigma	stigma3	Q3. People who have HIV/AIDS should be ashamed [Watu wenye VVU/UKIMWI wanapaswa kuona aibu].	Instructions: Select one [Maelekezo: Chagua moja]					yes
select_one stigma	stigma4	Q4. It is safe for people who have HIV/AIDS to work with children [Ni salama kwa watu wenye VVU/UKIMWI kufanya kazi na watoto].	Instructions: Select one [Maelekezo: Chagua moja]					yes
select_one stigma	stigma5	Q5. People with HIV/AIDS must expect some restrictions on their freedom [Watu wenye VVU/UKIMWI wategemee kuthibitiwa uhuru wao kwa kiasi fulani].	Instructions: Select one [Maelekezo: Chagua moja]					yes
select_one stigma	stigma6	Q6. A person with HIV/AIDS must have done something wrong and deserves to be punished [Mtu mwenye VVU/UKIMWI ni lazima atakuwa amefanya kosa fulani na anastahili kuadhibiwa]	Instructions: Select one [Maelekezo: Chagua moja]					yes
select_one stigma	stigma7	Q7. People who have HIV/AIDS should be isolated [Watu wenye VVU/UKIMWI wanapaswa kutengwa].	Instructions: Select one [Maelekezo: Chagua moja]					yes
select_one stigma	stigma8	Q8. I do not want to be friends with someone who has HIV/AIDS [Sitaki kuwa na urafiki na mtu mwenye VVU/UKIMWI].	Instructions: Select one [Maelekezo: Chagua moja]					yes
select_one stigma	stigma9	Q9. People who have HIV/AIDS should not be allowed to work [Watu wenye VVU/UKIMWI hawapaswi kuruhusiwa kufanya kazi]	Instructions: Select one [Maelekezo: Chagua moja]					yes
note		Section 7. HIV Knowledge (18-question scale)
select_one knowledge	knowledge1	Q1. Coughing and sneezing DO NOT spread HIV [Kukohoa na kupiga chafya hakuenezi VVU].	Instructions: Select one [Maelekezo: Chagua moja]					yes
select_one knowledge	knowledge2	Q2. A person can get HIV by sharing a glass of water with someone who has HIV [Mtu anaweza kupata VVU kwa kuchangia bilauri ya maji iliyotumiwa na mtu mwenye VVU].	Instructions: Select one [Maelekezo: Chagua moja]					yes
select_one knowledge	knowledge3	Q3. Pulling out the penis before a man climaxes/ejaculates keeps a woman from getting HIV during sex [Kuuchomoa uume kabla ya mwanaume hajafika kileleni kunamkinga mwanamke dhidi ya maambukizi ya VVU wakati wa kujamiiana].	Instructions: Select one [Maelekezo: Chagua moja]					yes
select_one knowledge	knowledge4	Q4. A woman can get HIV if she has anal sex with a man [Mwanamke anaweza kupata VVU kama akifanya mapenzi kinyume na maumbile na mwanaume].	Instructions: Select one [Maelekezo: Chagua moja]					yes
select_one knowledge	knowledge5	Q5. Showering, or washing one’s genitals/private parts, after sex keeps a person from getting HIV [Kuoga ama kusafisha viungo vya uzazi/ sehemu za siri baada ya kufanya ngono kunamlinda mtu dhidi ya maambukizi ya VVU].	Instructions: Select one [Maelekezo: Chagua moja]					yes
select_one knowledge	knowledge6	Q6. All pregnant women infected with HIV will have babies born with AIDS [Wanawake wote wajawazito wenye maambukizi ya VVU watajifungua watoto wenye UKIMWI].	Instructions: Select one [Maelekezo: Chagua moja]					yes
select_one knowledge	knowledge7	Q7. People who have been infected with HIV quickly show serious signs of being infected [Watu waliopata maambukizi ya VVU huonesha kwa haraka dalili kubwa zinazoonesha kuwa wana maambukizi].	Instructions: Select one [Maelekezo: Chagua moja]					yes
select_one knowledge	knowledge8	Q8. There is a vaccine that can stop adults from getting HIV [Kuna chanjo inayowakinga watu wazima dhidi ya maambukizi ya VVU].	Instructions: Select one [Maelekezo: Chagua moja]					yes
select_one knowledge	knowledge9	Q9. People are likely to get HIV by deep kissing, putting their tongue in their partner’s mouth, if their partner has HIV [Mtu anaweza kupata VVU kwa kubusiana, kuweka ulimi wake ndani ya kinywa cha mpenzi wake kama mpenzi huyo ana VVU].	Instructions: Select one [Maelekezo: Chagua moja]					yes
select_one knowledge	knowledge10	Q10. A woman cannot get HIV if she has sex during her period [Mwanamke hawezi kupata VVU kama akifanya mapenzi wakati wa siku zake]	Instructions: Select one [Maelekezo: Chagua moja]					yes
select_one knowledge	knowledge11	Q11. There is a female condom that can help decrease a woman’s chance of getting HIV [Kuna kondomu ya kike ambayo inaweza kupunguza uwezekano wa mwanamke kupata VVU].	Instructions: Select one [Maelekezo: Chagua moja]					yes
select_one knowledge	knowledge12	Q12. A natural skin condom works better against HIV than does a latex condom [Kondomu zilizotengenezwa kwa ngozi zinafanya kazi vizuri zaidi dhidi ya VVU ukilinganisha na kondomu za mpira].	Instructions: Select one [Maelekezo: Chagua moja]					yes
select_one knowledge	knowledge13	Q13. A person will NOT get HIV if she or he is taking antibiotics [Mtu hawezi kupata VVU kama anatumia viuavijasumu].	Instructions: Select one [Maelekezo: Chagua moja]					yes
select_one knowledge	knowledge14	Q14. Having sex with more than one partner can increase a person’s chance of being infected with HIV [Kufanya mapenzi na zaidi ya mpenzi mmoja kunaweza kuongeza uwezekano wa kupata maambukizi ya VVU].	Instructions: Select one [Maelekezo: Chagua moja]					yes
select_one knowledge	knowledge15	Q15. Taking a test for HIV one week after having sex will tell a person if she or he has HIV [Kupima VVU wiki moja baada ya kufanya ngono, itamwonesha mtu kama ana maambukizi ya VVU].	Instructions: Select one [Maelekezo: Chagua moja]					yes
select_one knowledge	knowledge16	Q16. A person can get HIV by sitting in a hot tub or a swimming pool with a person who has HIV [Mtu anaweza kupata VVU kwa kukaa na mtu mwenye VVU ndani ya jakuzi ama bwawa la kuogelea].	Instructions: Select one [Maelekezo: Chagua moja]					yes
select_one knowledge	knowledge17	Q17. A person can get HIV from oral sex [Mtu anaweza kupata VVU kwa kufanya mapenzi kwa njia ya mdom].	Instructions: Select one [Maelekezo: Chagua moja]					yes
select_one knowledge	knowledge18	Q18. Using Vaseline or baby oil with condoms lowers the chance of getting HIV [Kutumia Vaseline ama mafuta ya watoto na kondomu kunapunguza uwezekano wa kupata VVU].	Instructions: Select one [Maelekezo: Chagua moja]					yes
note		Section 8. Gender Equitable Men (GEM) Scale - 24 questions [Kipimo cha usawa wa kijinsia (maswali 24)]
select_one gem	violence1	Q1. There are times when a woman deserves to be beaten [Kuna nyakati ambazo mwanamke anastahili kupata kipigo].	Instructions: Select one [Maelekezo: Chagua moja]					yes
select_one gem	violence3	Q2. A woman should tolerate violence to keep her family together [Mwanamke anapaswa kuvumilia kipigo ili kuiweka pamoja familia yake].	Instructions: Select one [Maelekezo: Chagua moja]					yes
select_one gem	violence4	Q3. It is alright for a man to beat his wife if she is unfaithful [Ni haki kwa mwanaume kumpiga mke wake kama mke si mwaminifu].	Instructions: Select one [Maelekezo: Chagua moja]					yes
select_one gem	violence5	Q4. A man can hit his wife if she won't have sex with him [Mwanaume anaweza kumpiga mke wake kama akikataa kufanya nae mapenzi].	Instructions: Select one [Maelekezo: Chagua moja]					yes
select_one gem	violence6	Q5. If someone insults a man, he should defend his reputation with force if he has to [Kama mtu akimtukana mwanaume, mwanaume anapaswa kulinda heshima yake hata ikibidi kutumia nguvu].	Instructions: Select one [Maelekezo: Chagua moja]					yes
select_one gem	violence7	Q6. A man using violence against his wife is a private matter that shouldn't be discussed outside the couple [Mwanaume anaempiga mke wake ni suala binafsi ambalo halistahili kujadiliwa na watu wengine isipokuwa wanandoa].	Instructions: Select one [Maelekezo: Chagua moja]					yes
select_one gem	sexualrelationship1	Q7. It is the man who decides what type of sex to have [Ni mwanaume anaeamua aina gani ya ngono ifanyike].	Instructions: Select one [Maelekezo: Chagua moja]					yes
select_one gem	sexualrelationship2	Q8. Men are always ready to have sex [Wakati wote wanaume huwa tayari kufanya ngono].	Instructions: Select one [Maelekezo: Chagua moja]					yes
select_one gem	sexualrelationship3	Q9. Men need sex more than women do [Wanaume wanahitaji ngono zaidi ya wanawake wanavyohitaji].	Instructions: Select one [Maelekezo: Chagua moja]					yes
select_one gem	sexualrelationship4	Q10. A man needs other women even if things with his wife are fine [Mwanaume anahitaji wanawake wengine hata kama mke wake hana tatizo].	Instructions: Select one [Maelekezo: Chagua moja]					yes
select_one gem	sexualrelationship5	Q11. You don’t talk about sex, you just do it [Haujadili juu ya ngono, unafanya tu].	Instructions: Select one [Maelekezo: Chagua moja]					yes
select_one gem	sexualrelationship6	Q12. It disgusts me when I see a man acting like a woman [Ninachukia ninapoona mwanaume anafanya mambo yake kama mwanamke].	Instructions: Select one [Maelekezo: Chagua moja]					yes
select_one gem	sexualrelationship7	Q13. A woman should not initiate sex [Mwanamke hapaswi kuomba kufanya mapenzi].	Instructions: Select one [Maelekezo: Chagua moja]					yes
select_one gem	sexualrelationship8	Q14. A woman who has sex before she marries does not deserve respect [Mwanamke anaefanya mapenzi kabla hajaolewa hastahili heshima].	Instructions: Select one [Maelekezo: Chagua moja]					yes
select_one gem	reproductivehealth1	Q15. Women who carry condoms on them are easy [Wanawake wanaotembea na kondomu ni rahisi kukubali kufanya ngono kama wakiombwa].	Instructions: Select one [Maelekezo: Chagua moja]					yes
select_one gem	reproductivehealth2	Q16. Men should be outraged if their wives ask them to use a condom [Ni lazima wanaume wakasirike endapo wake zao watawaomba watumie kondomu]	Instructions: Select one [Maelekezo: Chagua moja]					yes
select_one gem	reproductivehealth3	Q17. It is a woman’s responsibility to avoid getting pregnant [Ni jukumu la mwanamke kujikinga kutopata mimba].	Instructions: Select one [Maelekezo: Chagua moja]					yes
select_one gem	reproductivehealth4	Q18. Only when a woman has a child is she a real woman [Ni pale tu mwanamke anapokuwa na mtoto ndipo anakuwa mwanamke halisi].	Instructions: Select one [Maelekezo: Chagua moja]					yes
select_one gem	reproductivehealth5	Q19. A real man produces a male child [Mwanaume halisi huzalisha mtoto wa kiume].	Instructions: Select one [Maelekezo: Chagua moja]					yes
select_one gem	domesticchores1	Q20. Changing diapers, giving a bath, and feeding kids is the mother’s responsibility [Kubadili nepi, kuogesha na kulisha watoto ni jukumu la mama].	Instructions: Select one [Maelekezo: Chagua moja]					yes
select_one gem	domesticchores2	Q21. A woman’s role is taking care of her home and family [Kazi ya mwanamke ni kutunza nyumba na familia].	Instructions: Select one [Maelekezo: Chagua moja]					yes
select_one gem	domesticchores3	Q22. The husband should decide to buy the major household items [Mume ndiye mwenye maamuzi katika manunuzi ya vitu vikubwa vya nyumbani].	Instructions: Select one [Maelekezo: Chagua moja]					yes
select_one gem	domesticchores4	Q23. A man should have the final word about decisions in his home [Mwanaume ni lazima awe na sauti ya mwisho juu ya maamuzi katika nyumba yake].	Instructions: Select one [Maelekezo: Chagua moja]					yes
select_one gem	domesticchores5	Q24. A woman should obey her husband in all things [Mwanamke ni lazima amheshimu mume wake katika vitu vyote].	Instructions: Select one [Maelekezo: Chagua moja]					yes
note		Section 9. Current sexual practice [Mahusiano kingono kwa sasa]
integer	firstintercourse	How old were you when you had sexual intercourse for the first time [Ulikuwa na umri gani ulipoanza kujamiiana kwa mara ya kwanza]?	Instruction: Enter "99" if the participant has never had sexual intercourse [Maelekezo: Andika 99 kama mshiriki hajawahi kujamiiana].					yes
integer	partners12months	How many sexual partners have you had in the past 12 months? [Umekua na wapenzi wangapi uliojamiana nao katika miezi 12 iliyopita?]	Instruction: The participant can approximate.				${firstintercourse} != 99	yes
begin group	sexual_practice_questions	Sexual Practice Questions [Maswali kuhusu mahusiano ya kingono]					${partners12months} > 0
select_one timeframe	lastintercourse	When was the last time you had sexual intercourse in the past 12 months?	Instructions: Select one [Maelekezo: Chagua moja]					yes
integer	lastintercoursedays	How many days ago did this occur [Siku ngapi zimepita tangu hili kutokea]?	Instructions: The participant can approximate [Maelekezo: Mshiriki anaweza kukadiria].	.<8	If greater than 7 days, record in weeks, months, or years as appropriate.		selected(${lastintercourse},'days')	yes
integer	lastintercourseweeks	How many weeks ago did this occur [Wiki ngapi zimepita tangu hili kutokea]?	Instructions: The participant can approximate [Maelekezo: Mshiriki anaweza kukadiria].	.<5	If greater than 4 weeks, record in months or years as appropriate.		selected(${lastintercourse},'weeks')	yes
integer	lastintercoursemonths	How many months ago did this occur [Miezi mingapi imepita tangu hili kutokea]?	Instructions: The participant can approximate [Maelekezo: Mshiriki anaweza kukadiria].	.<13	If greater than 12 months, do not include this person as a partner in the last 12 months.		selected(${lastintercourse},'months')	yes
select_one inter_relationship	lastintercourse_relationship	What was your relationship to this person with whom you had sexual intercourse [Ulikuwa na uhusiano gani na mtu uliefanyanae mapenz]?	Instructions: Select one [Maelekezo: Chagua moja]					yes
text	lastintercourse_relationship_other	You selected "Other" on the previous question, please specify your relationship to this person [Umechagua “nyingine” kwenye swali lililopita, tafadhali taja uhusiano wako na mtu huyu]?					selected(${lastintercourse_relationship},'other')	yes
select_one age_difference	lastintercourse_age	Was this person older than you, younger than you, or about the same age? [Je mtu huyo alikua mkubwa zaidi yako, mdogo zaidi yako au mlilingana umri?]						yes
select_one younger	lastintercourse_younger	Would you say this person was ten or more years younger than you, or less than years younger than you? [Ungeweza kusema kua mtu huyo ulikua umemzidi umri kwa miaka kumi au zaidi,au ulimzidi miaka michache?]					selected(${lastintercourse_age},'younger')	yes
select_one older	lastintercourse_older	Would you say this person was ten or more years older than you, or less than years older than you? [[Ungeweza kusema kua mtu huyo alikuzidi umri miaka kumi au zaidi, au alikuzidi miaka michache?]					selected(${lastintercourse_age},'older')	yes
select_one yesno	lastintercourse_condom	Was a condom used the last time you had sexual intercourse with this person [Je, ulitumia kondomu kwa mara ya mwisho ulipofanya mapenzi na mtu huyu]?	Instructions: Select one [Maelekezo: Chagua moja]					yes
integer	lastintercourse_howmany	How many times during the last 12 months did you have sexual intercourse with this person [Ni mara ngapi umekutana kimwili na mtu huyu katika kipindi cha miezi 12 iliyopita]?	Instructions: The participant can approximate [Maelekezo: Mshiriki anaweza kukadiria]. If unknown, enter 99.					yes
select_one yesno	lastintercourse_condom_freq	Was a condom used every time you had sexual intercourse with this person in the last 12 months [Je, kondomu ilitumika kila mara ulipokutana kimwili na mtu huyu katika kipindi cha miezi 12 iliyopita]?	Instructions: Select one [Maelekezo: Chagua moja]					yes
select one nocondom	lastintercourse_nocondom	Think about the last time you had sex without a condom with this person, what was the main reason for not using a condom? [Fikiria mara ya mwisho ulipofanya mapenzi bila kutumia kondomu na mtu huyo, Nini ilikua ni sababu kuu ya kutokutumia?]	Instructions: Select one [Maelekezo: Chagua moja]				selected(${lastintercourse_condom_freq},'no')	yes
text	lastintercourse_nocondom_other	You selected "Other" on the previous question, please specify your reason for not using a condom [Umechagua “nyingine” katika swali lililopita, tafadhali taja sababu uliyonayo ya kutotumia kondomu]?					selected(${lastintercourse_nocondom},'other')	yes
select_one yesnodk	lastintercourse_concurrent	Is your relationship with this person an ongoing sexual relationship? [Mahusiano yenu na mtu huyu ni endelevu kimapenzi?]						yes
select_one yesno	lastintercourse_knowstatus	Do you know the HIV status of this person? [Je unafahamu hali ya maambukizi ya VVU ya mtu huyu?]						yes
select_one status	lastintercourse_status	What is the HIV status of this persion? [Hali yake ya maambukizi ya VVU ikoje?]					selected(${lastintercourse_knowstatus},'yes')	yes
select_one yesno	secondtolastintercourse_yesno	Did you have another sexual partner before your last sexual partner in the last 12 months? [Uliwahi kua na mahusiano ya kimapenzi na mtu mwingine kabla ya huyu uliefanya nae mapenzi katika kipindi cha miezi 12 iliyopita?]						yes
begin group	secondtolastpartner	Second-to-last partner [Mpenzi wa pili kabla ya mpenzi wa mwisho]					selected(${secondtolastintercourse_yesno},'yes')	yes
select_one timeframe	secondtolastintercourse	When was the last time you had sexual intercourse with this person in the last 12 months? [Lini ilikua ni mara ya mwisho kufanya mapenzi na mtu huyu katika miezi 12 iliyopita?]						yes
integer	secondtolastintercoursedays	How many days ago did this occur [Siku ngapi zimepita tangu hili kutokea]?		.<8	If greater than 7 days, record in weeks, months, or years as appropriate.		selected(${secondtolastintercourse},'days')	yes
integer	secondtolastintercourseweeks	How many weeks ago did this occur [Wiki ngapi zimepita tangu hili kutokea]?		.<5	If greater than 4 weeks, record in months or years as appropriate.		selected(${secondtolastintercourse},'weeks')	yes
integer	secondtolastintercoursemonths	How many months ago did this occur [Miezi mingapi imepita tangu hili kutokea]?		.<13	If greater than 12 months, do not include this person as a partner in the last 12 months.		selected(${secondtolastintercourse},'months')	yes
select_one inter_relationship	secondtolastintercourse_relationship	What was your relationship to this person with whom you had sexual intercourse [Ulikuwa na uhusiano gani na mtu uliefanyanae mapenz]?						yes
text	secondtolastintercourse_relationship_other	You selected "Other" on the previous question, please specify your relationship to this person [Umechagua “nyingine” kwenye swali lililopita, tafadhali taja uhusiano wako na mtu huyu]?					selected(${secondtolastintercourse_relationship},'other')	yes
select_one age_difference	secondtolastintercourse_age	Was this person older than you, younger than you, or about the same age? [Je mtu huyo alikua mkubwa zaidi yako, mdogo zaidi yako au mlilingana umri?]						yes
select_one younger	secondtolastintercourse_younger	Would you say this person was ten or more years younger than you, or less than years younger than you? [Ungeweza kusema kua mtu huyo ulikua umemzidi umri kwa miaka kumi au zaidi,au ulimzidi miaka michache?]					selected(${secondtolastintercourse_age},'younger')	yes
select_one older	secondtolastintercourse_older	Would you say this person was ten or more years older than you, or less than years older than you? [Ungeweza kusema kua mtu huyo alikuzidi umri miaka kumi au zaidi, au alikuzidi miaka michache?]					selected(${secondtolastintercourse_age},'older')	yes
select_one yesno	secondtolastintercourse_condom	Was a condom used the last time you had sexual intercourse with this person [Je, ulitumia kondomu kwa mara ya mwisho ulipofanya mapenzi na mtu huyu]?						yes
integer	secondtolastintercourse_howmany	How many times during the last 12 months did you have sexual intercourse with this person [Ni mara ngapi umekutana kimwili na mtu huyu katika kipindi cha miezi 12 iliyopita]?						yes
select_one yesno	secondtolastintercourse_condom_freq	Was a condom used every time you had sexual intercourse with this person in the last 12 months [Je, kondomu ilitumika kila mara ulipokutana kimwili na mtu huyu katika kipindi cha miezi 12 iliyopita]?						yes
select one nocondom	secondtolastintercourse_nocondom	Think about the last time you had sex without a condom with this person, what was the main reason for not using a condom?	Instructions: Select one [Maelekezo: Chagua moja]				selected(${secondtolastintercourse_condom_freq},'no')	yes
text	secondtolastintercourse_nocondom_other	You selected "Other" on the previous question, please specify your reason for not using a condom [Umechagua “nyingine” katika swali lililopita, tafadhali taja sababu uliyonayo ya kutotumia kondomu]?					selected(${secondtolastintercourse_nocondom},'other')	yes
select_one yesno	secondtolastintercourse_concurrent	Is your relationship with this person an ongoing sexual relationship? [Mahusiano yenu na mtu huyu ni endelevu kimapenzi?]						yes
select_one yesno	secondtolastintercourse_knowstatus	Do you know the HIV status of this person? [[Je unafahamu hali ya maambukizi ya VVU ya mtu huyu?]]						yes
select_one status	secondtolastintercourse_status	What is the HIV status of this persion? [Hali yake ya maambukizi ya VVU ikoje?]					selected(${secondtolastintercourse_knowstatus},'yes')	yes
end group
select_one yesno	thirdtolastintercourse_yesno	Did you have another sexual partner before your second-to-last sexual partner in the last 12 months? [Je ulishakua na mpenzi mwingine kabla ya mpenzi wako wa pili kutoka mpenzi wa mwisho katika miezi 12 iliyopita?]					selected(${secondtolastintercourse_yesno},'yes')	yes
begin group	thirdtolastpartner	Third-to-last partner[Mpenzi wa tatu toka mpennzi wa mwisho]					selected(${thirdtolastintercourse_yesno},'yes')	yes
select_one timeframe	thirdtolastintercourse	When was the last time you had sexual intercourse with this person in the last 12 months?[Ni lini mara ya mwisho mlijamiiana na huyu mtu kipindi cha miezi 12?]						yes
integer	thirdtolastintercoursedays	How many days ago did this occur [Siku ngapi zimepita tangu hili kutokea]?		.<8	If greater than 7 days, record in weeks, months, or years as appropriate.		selected(${thirdtolastintercourse},'days')	yes
integer	thirdtolastintercourseweeks	How many weeks ago did this occur [Wiki ngapi zimepita tangu hili kutokea]?		.<5	If greater than 4 weeks, record in months or years as appropriate.		selected(${thirdtolastintercourse},'weeks')	yes
integer	thirdtolastintercoursemonths	How many months ago did this occur [Miezi mingapi imepita tangu hili kutokea]?		.<13	If greater than 12 months, do not include this person as a partner in the last 12 months.		selected(${thirdtolastintercourse},'months')	yes
select_one inter_relationship	thirdtolastintercourse_relationship	What was your relationship to this person with whom you had sexual intercourse [Ulikuwa na uhusiano gani na mtu uliefanyanae mapenz]?						yes
text	thirdtolastintercourse_relationship_other	You selected "Other" on the previous question, please specify your relationship to this person [Umechagua “nyingine” kwenye swali lililopita, tafadhali taja uhusiano wako na mtu huyu]?					selected(${thirdtolastintercourse_relationship},'other')	yes
select_one age_difference	thirdtolastintercourse_age	Was this person older than you, younger than you, or about the same age? [Je mtu huyo alikua mkubwa zaidi yako, mdogo zaidi yako au mlilingana umri?]						yes
select_one younger	thirdtolastintercourse_younger	Would you say this person was ten or more years younger than you, or less than years younger than you? [Ungeweza kusema kua mtu huyo ulikua umemzidi umri kwa miaka kumi au zaidi,au ulimzidi miaka michache?					selected(${thirdtolastintercourse_age},'younger')	yes
select_one older	thirdtolastintercourse_older	Would you say this person was ten or more years older than you, or less than years older than you? [Ungeweza kusema kua mtu huyo alikuzidi umri miaka kumi au zaidi, au alikuzidi miaka michache?]					selected(${thirdtolastintercourse_age},'older')	yes
select_one yesno	thirdtolastintercourse_condom	Was a condom used the last time you had sexual intercourse with this person [Je, ulitumia kondomu kwa mara ya mwisho ulipofanya mapenzi na mtu huyu]?						yes
integer	thirdtolastintercourse_howmany	How many times during the last 12 months did you have sexual intercourse with this person [Ni mara ngapi umekutana kimwili na mtu huyu katika kipindi cha miezi 12 iliyopita]?						yes
select_one yesno	thirdtolastintercourse_condom_freq	Was a condom used every time you had sexual intercourse with this person in the last 12 months [Je, kondomu ilitumika kila mara ulipokutana kimwili na mtu huyu katika kipindi cha miezi 12 iliyopita]?						yes
select one nocondom	thirdtolastintercourse_nocondom	Think about the last time you had sex without a condom with this person, what was the main reason for not using a condom?	Instructions: Select one [Maelekezo: Chagua moja]				selected(${thirdtolastintercourse_condom_freq},'no')	yes
text	thirdtolastintercourse_nocondom_other	You selected "Other" on the previous question, please specify your reason for not using a condom [Umechagua “nyingine” katika swali lililopita, tafadhali taja sababu uliyonayo ya kutotumia kondomu]?					selected(${thirdtolastintercourse_nocondom},'other')	yes
select_one yesno	thirdtolastintercourse_concurrent	Is your relationship with this person an ongoing sexual relationship? [je mahusiano ya kimapenzi na mtu huyu ni endelevu]						yes
select_one yesno	thirdtolastintercourse_knowstatus	Do you know the HIV status of this person?[ Je unafahamu hali ya maambukizi ya VVU ya mtu huyu?]						yes
select_one status	thirdtolastintercourse_status	What is the HIV status of this persion? [ Hali ya maambukizi ya VVU ya mtu huyu ikoje?]					selected(${thirdtolastintercourse_knowstatus},'yes')	yes
end group
integer	totalpartners	In total, with how many different people have you had sexual intercourse with in the last 12 months [Kwa jumla, umefanya mapenzi na watu wangapi tofauti katika kipindi cha miezi 12]?	Instructions: If number is unknown, write ‘99’					yes
end group
note		Section 10. Rapid HIV Test
select_one yesno	rapidtest_yesno	As a part of this survey, we are asking participants to take an HIV test. HIV is the virus that causes AIDS. AIDS is a serious illness. For the HIV test, we need a few drop of blood from a finger. The equipment used to take the blood is clean and completely safe. It has never been used before and will be thrown away after each tet. You can say yes to the test or you can say no. It is up to you to…						yes
select_one test_refusal	rapidtest_refusalreason	What is your reason for refusing this test? [Nini sababu ya kukataa kipimo hiki?]					selected(${rapidtest_yesno},'no')	yes
text	rapidtest_refusalreason_other	You selected "Other" on the previous question, please specify [Umechagua “nyingine” katika swali lililopita, tafadhali taja]?					selected(${rapidtest_refusalreason},'other')	yes
select_one test_result_sdbioline	rapidtest_sdbioline	What was the result of the SD bioline kit? [Nini matokeo ya kipimo cha SD Bioline?]					selected(${rapidtest_yesno},'yes')	yes
text	rapidtest_sdbioline_other	You selected "Other" on the previous question, please specify [Umechagua “nyingine” katika swali lililopita, tafadhali taja]?					selected(${rapidtest_sdbioline},'other')	yes
select_one test_result_unigold	rapidtest_unigold	What was the result of the unigold test? [Nini matokeo ya kipimo cha unigold?]					selected(${rapidtest_yesno},'yes')	yes
text	rapidtest_unigold_other	You selected "Other" on the previous question, please specify [Umechagua “nyingine” katika swali lililopita, tafadhali taja]?					selected(${rapidtest_unigold},'other')	yes
select_one ctc	ctc	For people that have HIV, they can be referred to a care and treatment clinic (CTC), is there a CTC you which to be referred to?[Kuna vituo mbalimbali vya rufaa kwa huduma na matunzo kwa watu waliokutwa na maambukizi ya VVU, Ni kituo gani utapendelea kwenda?]						yes
text	ctc_other	You selected "Other" on the previous question, please specify [Umechagua “nyingine” katika swali lililopita, tafadhali taja]?						yes

## Sheet: choices
list_name	name	label
sex	male	Male [Kiume]
sex	female	Female [Kike]
yesnodk	yes	Yes[Ndio]
yesnodk	no	No [Hapana]
yesnodk	dk	Don't Know [Sijui]
yesno	yes	Yes [Ndio]
yesno	no	No [Hapana]
nocondom	noneavailable	No condoms available [Kondomu hazikupatikana]
nocondom	safepartner	No need/safe partner [Haikuhitajika/mpenzi salama]
nocondom	dontlikecondoms	Don't like using them [Sipendi kuzitumia]
nocondom	dontknowhowtouse	Don't know how to use them [Sifahamu namna ya kuzitumia]
nocondom	religionprohibits	Religion prohibits use of condoms [Dini inakataza matumizi ya kondomu]
nocondom	partnerdoesnotlike	Partner doesn't want to use them [Mpenzi hakutaka kutumia kondomu]
nocondom	other	Other, specify [Nyingine, taja]
district	hai	Hai District
district	moshirural	Moshi Rural District
district	moshiurban	Moshi Urban District
district	other	Other, specify [Nyingine, taja]
education	noeducation	No education [Sina elimu]
education	primary	Primary [Msingi]
education	secondary	Secondary [Sekondari]
education	morethansecondary	More than secondary [Zaidi ya sekondari]
married	married	Married [Nina ndoa]
married	widowed	Widowed [Mjane/mgane]
married	divorced	Divorced/separated [Mtalaka/tumetangana]
married	nevermarried	Never married [Sina ndoa]
religion	lutheran	Lutheran [Mlutheri]
religion	catholic	Catholic [Katoliki]
religion	muslim	Muslim [Muislam]
religion	hindu	Hindu [Hindu]
religion	none	None [Sina dini]
religion	otherdenomination	Other denomination of Christianity, specify [Dhehebu lingine la Kikristo, litaje)
religion	other	Other, specify [Nyingine, taja]
occupation	driver	Driver [Dereva]
occupation	guard	Guard/police [Mlinzi/polisi]
occupation	healthcare	Healthcare worker [Mhudumu wa afya]
occupation	livestockeeper	Livestock keeper [Mtunza mifugo]
occupation	unskilledlaborer	Unskilled laborer [Mfanyakazi asiekuwa na ujuzi]
occupation	streetvendor	Street vendor [Mchuuzi anaetembeza bidhaa mtaani]
occupation	religiousoccupation	Religious occupation [Kazi ya dini]
occupation	farmer	Farmer [Mkulima]
occupation	student	Student [Mwanafunzi]
occupation	teacher	Teacher [Mwalimu]
occupation	tradesperson	Tradesperson [Fundi]
occupation	officeworker	Office worker [Mfanyakazi wa ofisini]
occupation	smallmanager	Small business manager[Mjasiriamali]
occupation	unemployed	Unemployed [Sina ajira]
occupation	other	Other, specify [Nyingine, taja]
timeframe	days	Days [Siku]
timeframe	weeks	Weeks [Wiki]
timeframe	months	Months [Miezi]
timeframe2	days	Days [Siku]
timeframe2	weeks	Weeks [Wiki]
timeframe2	months	Months [Miezi]
timeframe2	years	Years [Miaka]
inter_relationship	wife	Wife [Mke]
inter_relationship	partner_not_livein	Live-in partner [Mwenza anaeishi nae]
inter_relationship	partner_livein	Partner (Not living with respondent) [Siishi na mhusika]
inter_relationship	casual	Casual acquaintance [Hatukufahamiana kabla, tulikutana tu/ mpenzi wa msimu]
inter_relationship	prostitute	Prostitute [Kahaba]
inter_relationship	other	Other, specify [Nyingine, taja]
age_difference	older	Older
age_difference	younger	Younger
age_difference	same_age	Same age
age_difference	dk	Don't know
older	more_ten_older	Ten or more years older [Mkubwa Miaka kumi au zaidi]
older	less_ten_older	Less than ten years older [Mdogo chini ya miaka kumi]
older	older_dk	Older, unsure how much [Mkubwa, hana uhakika kwa kiasi gani]
younger	more_ten_younger	Ten or more years younger [Mdogo miaka kumi au zaidi]
younger	less_ten_younger	Less than ten years younger [Mdogo chini ya miaka kumi ]
younger	older_dk	Younger, unsure how much [Mdogo, hana uhakika kwa kiasi gani]
audit1	never	Never [Sijawahi kutumia]
audit1	monthorless	Monthly [Kila mwezi]
audit1	2to4_month	2 o 4 times a month [Mara 2 hadi 4 kwa mwezi]
audit1	2to3_week	2 to 3 times a week [Mara 2 hadi 3 kwa wiki]
audit1	4or_more_week	4 or more times a week [Mara 4 ama zaidi kwa wiki]
audit2	1or2	1 or 2 [1 au 2]
audit2	3or4	3 or 4 [3 au 4]
audit2	5or6	5 or 6 [5 au 6]
audit2	7_8_9	7, 8, or 9 [7, 8, au 9]
audit2	10or_more	10 or more [10 au zaidi]
audit_3_to_8	never	Never [Sijawahi]
audit_3_to_8	less_than_month	Less than monthly [Chini ya mara moja kwa mwezi]
audit_3_to_8	monthly	Monthly [Kila mwezi]
audit_3_to_8	Weekly	Weekly [Kila wiki]
audit_3_to_8	Daily	Daily or almost daily [Kila siku ama karibu kila siku]
audit_9_to_10	no	No [Hapana]
audit_9_to_10	yes_not_lastyear	Yes, but not in the last year [Ndiyo, lakini sio mwaka jana]
audit_9_to_10	yes_lastyear	Yes, during the last year [Ndiyo, ni mwaka jana]
testreason	knowstatus	To know my status [Kufahamu hali yangu]
testreason	sick	Illness [Ugonjwa]
testreason	highrisk_sex	Unprotected sex [Ngono isiyo salama]
testreason	friends_influenced	Influenced by friends [Nilishawishiwa na marafiki]
testreason	suggested	Suggested/required by someone [Ilipendekezwa/ilitakiwa na mtu fulani]
testreason	other	Other, specify [Nyingine, taja]
testreason	dk	Don't know [Sijui]
whosuggested	wife_partner	Wife/husband/partner [Mke/mme/mpenzi]
whosuggested	medical_provider	Medical provider [Mhudumu wa afya]
whosuggested	employer	Employer [Mwajiri}
whosuggested	other	Other, specify [Nyingine, taja]
whosuggested	dk	Don't know [Sijui]
location	gov_hospital	Government hospital
location	gov_healthcenter	Government health center
location	pub_vct	Public VCT center
location	mobile_clinic	Mobile clinic
location	school_clinic	School-based clinic
location	work-clinic	Work-based clinic
location	fieldworker	Fieldworker
location	pri-hospital	Private hospital
location	pri-healthcenter	Private health center
location	pri_vct	Private VCT center
location	pharm	Pharmacy
location	home	Home
location	other	Other, specify
location	dk	Don't know
result	positive	Positive [Chanya]
result	negative	Negative [Hasi]
result	dk	Don't know [Sijui]
dkresult	lowrisk	I thought my risk of HIV was low [Nilidhani hatari yangu ya kupata VVU ni ndogo]
dkresult	cost_distance	Cost/distance of travel to obtain the results [Gharama/ umbali wa safari ya kupata matokeo]
dkresult	forgot	Forgot to obtain results [Nilisahau kufuata matokeo]
dkresult	staff_attitude	Poor staff attitude [Mtazamo hasi wa watumishi]
dkresult	other	Other, specify [Nyingine, taja]
accuracy	completely	Completely accurate [Ni sahihi kabisa]
accuracy	mostly	Mostly accurate [Mara nyingi ni sahihi]
accuracy	inaccurate	Inaccurate [Si sahihi]
nevertested	neverthought	Didn't ever think of getting tested [Sijawahi kufikiri kupima]
nevertested	tooexpensive	Too expensive to pay for test or transport [Ni gharama mno kulipia kipimo na usafiri]
nevertested	notatrisk	Not at risk for HIV [Sipo katika hatari ya maambukizi ya VVU]
nevertested	testingsite_toofar	Testing site too far from home [Kituo cha kupimia kipo mbali mno na makazi yangu]
nevertested	nervous_result	Nervous to get the results [Nina wasiwasi wa kupata matokeo]
nevertested	dk_testingsite	Didn't know where to get tested [Sikujua mahali pa kwenda kupima]
nevertested	cantleave_work	Can't leave work to get tested [Siwezi kuacha kazi na kwenda kupima]
nevertested	worried_partner	Worried about sexual partners reaction [Nina wasiwasi namna mpenzi wangu atakavyonichukulia]
nevertested	no_medicalcare	Didn't think I could get medical care if the test was positve [Sikufikiri kama nitapata huduma za afya kama matokeo yakionesha nimeathirika]
htas	strongly disagree	Strongly disagree [Sikubaliani kabisa]
htas	disagree	Disagree [Sikubaliani]
htas	neutral	Neutral [Kati kwa kati]
htas	agree	Agree [Nakubaliana]
htas	strongly agree	Strongly agree [Nakubaliana kabisa]
stigma	agree	I agree [Nakubali]
stigma	disagree	I disagree [Nakataa]
knowledge	_true	True [Kweli]
knowledge	_false	False [Si kweli]
knowledge	dk	Don't know [Sijui]
cheaputensils	chair	Chair [Kiti]
cheaputensils	table	Table [Meza]
cheaputensils	clock	Clock [Saa ya ukutani]
cheaputensils	watch	Watch [Saa ya mkononi]
cheaputensils	watercooker	Water cooker [Hita ya kuchemshia maji]
cheaputensils	radio	Radio [Redio]
cheaputensils	fan	Fan [Feni]
cheaputensils	none	None of the above [Hakuna kati ya vilivyotajwa]
expensiveutensils	washer	Washer
expensiveutensils	dryer	Dryer
expensiveutensils	computer	Computer [Kompyuta]
expensiveutensils	motorbike	Motorcycle/scooter [Pikipiki]
expensiveutensils	airconditioner	Air conditioner [Kiyoyozi]
expensiveutensils	motorboat	Boat with motor [Boti inayotumia mashine]
expensiveutensils	generator	Generator [Jenereta]
expensiveutensils	none	None of the above [Hakuna kati ya vilivyotajwa]
watersource	tapwater	Tap water/pipe water [Maji ya bomba]
watersource	watertruck	Water truck [Boza]
watersource	surfacewater	Surface water (lake, stream, canal) [Maji juu ya ardhi (ziwa, mto, mfereji)]
watersource	springwater	Spring water [Maji ya chemichemi]
watersource	bottled	Bottled water [Maji ya chupa]
watersource	wellwater	Well/borehole [Kisima]
watersource	rainwater	Rain water [Maji ya mvua]
watersource	other	Other, specify [Nyingine, taja] [Nyingine, taja]
watersource	dk	Don't know [Sijui]
floor	brick	Brick [Tofali]
floor	cement	Cement/concrete [Simenti/zege]
floor	tiles	Tiles [Vigae]
floor	mud	Mud [Tope]
floor	wood	Wood [Mbao]
floor	straw	Straw/leaves [Majan/matawi]
floor	metal	Metal/tin [Bati/debe]
floor	other	Other material, specify [Ningine,taja]
floor	dk	Don't know [Sijui]
toilet	flush	Flush toilet [Choo cha maji (ndani ya nyumba)]
toilet	pit	Pit latrine [Choo cha shimo]
toilet	freerange	Free range [Popote nje]
toilet	other	Other toilet, specify [Nyingine, taja]
gem	agree	Agree [Nakubali]
gem	partial_agree	Partially agree [Nakubali kidogo]
gem	donot_agree	Do not agree [Sikubali]
prefertestsite	confidentiality	Confidentiality [Usiri]
prefertestsite	closehome	Close to my home [Karibu na nyumbani kwangu]
prefertestsite	farhome	Far from my home [Mbali na nyumbani kwangu]
prefertestsite	accuracy	Accuracy/confidence in the result [Usahihi/ imani katika matokeo]
prefertestsite	goodstaff	Good staff attitudes [Tabia za watumishi ni nzuri]
prefertestsite	medication_avialable	Medications are available []
prefertestsite	convenient_hours	Convenient opening hours [Muda mzuri wa saa za kazi]
prefertestsite	other	Other, specify [Nyingine, taja]
notprefertestsite	no_confidentiality	Lack of confidentiality [Kukosekana usiri]
notprefertestsite	no_closehome	Close to my home [Karibu na nyumbani kwangu]
notprefertestsite	no_farhome	Far from m yhome [Mbali na nyumbani kwangu]
notprefertestsite	no_accuracy	Lack of accuracy/confidence in the result [Kutokua na usahihi/ kuamini matokeo]
notprefertestsite	no_goodstaff	Poor staff attitudes [Tabia mbaya ya watumishi]
notprefertestsite	no_medication_avialable	Medications are not available [Madawa hayapatikani]
notprefertestsite	no_convenient_hours	Inconvenient opening hours [Muda mbaya wa saa za kazi]
notprefertestsite	other	Other, specify [Nyingine, taja]
weekdays	_saturday	Saturday [Jumamosi]
weekdays	_sunday	Sunday [Jumapilli]
weekdays	_monday	Monday [Jumatatu]
weekdays	_tuesday	Tuesday [Jumanne]
weekdays	_wednesday	Wednesday [Jumatano]
weekdays	_thursday	Thursday [Alhamisi]
weekdays	_friday	Friday [Ijumaa]
weekdays	not important	Not important [Si muhimu]
hours	six8AM	6-8 am [Saa 12 - 2 Asubuhi]
hours	eight10AM	8-10 am [Saa 2 -4 asubuhi]
hours	tenAM12PM	10am-12pm [Saa 4 Asubuhi- saa 6 mchana]
hours	twelve2PM	12-2pm [Saa 6 - 8 mchana]
hours	two4PM	2-4pm [Saa 8 - 10 jioni]
hours	four6PM	4-6pm [Saa 10 - 12 jioni]
hours	six8PM	6-8pm [Saa 12 jioni - saa 2 usiku]
hours	eightPM6AM	8pm-6am [Saa 2 usiku- saa 12 asubuhi]
timetotest	below_hour	Less than hour [Chini ya saa moja]
timetotest	above_hour	At least 1 hour or greater [Angalau saa moja ama zaidi]
testwithwho	alone	Alone [Pekee yangu]
testwithwho	someone_else	With someone else [Na mtu mwingine]
testwithwhom	wife	Wife [Mke]
testwithwhom	livein_partner	Live-in partner [Kuishi unyumba]
testwithwhom	partner	Partner (Not living with respondent)
testwithwhom	children	Children [Watoto]
testwithwhom	sibling	Sibling [Ndugu]
testwithwhom	friend	Friend [Rafiki]
testwithwhom	other	Other, specify [Nyingine, taja]
difficulttotest	noproblems	I don't find it difficult to get an HIV test [Sioni shida kupima VVU]
difficulttotest	seen	Concern about being seen by others [Nina wasiwasi nitaonekana kwa watu wengine]
difficulttotest	confidentiality	Concern about confidentiality [Nina wasiwasi na usiri]
difficulttotest	attitudes	Staff attitudes at testing centers [Tabia za wafanyakazi wa vituo vya kupimia]
difficulttotest	takestime	It takes too long to be tested [Inachukua muda mrefu kupimwa]
difficulttotest	inconvenient_hours	Testing sites are not opened at convenient times [Sehemu za kupimia hazifunguliwi kwa wakati muafaka]
difficulttotest	inconvenient_location	Testing sites are not in convenient locations [Vituo vya kupimia havipo katika sehemu nzuri]
difficulttotest	notreatment	Treatment is not readily available for those with a positive test [Matibabu hayapatikani kwa wale waliopimwa na wakaonekana na maambukizi]
difficulttotest	scaredofresult	Scared of finding out the test result [Uoga katika kupata majibu ya vipimo]
difficulttotest	other	Other, specify [Nyingine, taja]
status	negative	HIV negative
status	negative	HIV positive
risk	no_risk	No risk [Hakuna hatari]
risk	low_risk	Low risk [Hatari kidogo]
risk	medium_risk	Medium risk [Hatari isiyo ya kutisha]
risk	high_risk	High risk [Hatari kubwa]
test_refusal	know_status	I know my status [Nafahamu hali yangu ya maambukizi]
test_refusal	low_risk	Perceived low risk [Nahisi hatari ya maambukizi ni ndogo ]
test_refusal	confidentiality	Concerns about confidentiality [Nina wasiwasi na usiri]
test_refusal	test_elsewhere	Prefer to test elsewhere [Ninapendelea kupima mahali pengine]
test_refusal	donot_want_toknow	I don't want to know my status [Sitaki kufahamu hali yangu ya maambukizi]
test_refusal	other	Other, specify [Nyingine, taja]
test_result_sdbioline	negative	Negative [Hasi]
test_result_sdbioline	hiv1_positive	HIV-1 positive [VVU-1 chanya]
test_result_sdbioline	hiv2_positive	HIV-2 positive [VVU-2 chanya]
test_result_sdbioline	hiv1_and_hiv2_positive	HIV-1 and HIV-2 positive [VVU-1 chanya na VVU-2 chanya]
test_result_sdbioline	invalid	Invalid [batili]
test_result_sdbioline	other	Other, specify [Nyingine, taja]
test_result_unigold	negative	Negative [Hasi]
test_result_unigold	positive	Positive [Chanya]
test_result_unigold	invalid	Invalid [Batili]
test_result_unigold	not_performed	Not performed (because SD Bioline was negative) [Haikufanyika kwa sababu majibu ya kwenye kipimo cha SD Bioline ilikua ni hasi]
test_result_unigold	other	Other, specify [Nyingine, taja]
ctc	hai	Hai District Hospital
ctc	mawenzi	Mawenzi Referal Hospital
ctc	majengo	Majengo Health Centre
ctc	kcmc	KCMC
ctc	other	Other, specify [Nyingine, taja]

## Sheet: settings
form_title	form_id
HIV Testing Among Men	HIV_Bars_q
